# Supplementary material for: Data on structural and composition-related merits of gC3N4 nanofibres doped and undoped with Au/Pd at the atomic level for efficient catalytic CO oxidation
Source: Data Brief. 2019 Oct 30;27:104734. doi: 10.1016/j.dib.2019.104734 (PMC6849110; doi:10.1016/j.dib.2019.104734)
Supplement: Multimedia component 1 [file mmc1.zip]

Archive with 4 entries (4 files):
- Fig. 2.xls
- Fig. 3.xls
- Fig. 4.xls
- Fig. 5.xls
