# Supplementary material for: Data on structural and composition-related merits of gC3N4 nanofibres doped and undoped with Au/Pd at the atomic level for efficient catalytic CO oxidation
Source: Data Brief. 2019 Oct 30;27:104734. doi: 10.1016/j.dib.2019.104734 (PMC6849110; doi:10.1016/j.dib.2019.104734)
Supplement: Multimedia component 1 [file mmc1.zip › Fig. 2.xls]

## Sheet: FIgure 2
FTIR
	gC3N4NFs		Au/Pd/gC3N4NFs
Wavenumber/cm-1	Transmittance / a.u.	Wavenumber/cm-1	Transmittance / a.u.
550.601	47.7307	550.601	49.6181
551.083	48.1813	551.083	49.9465
551.565	48.3039	551.565	49.7684
552.047	48.0281	552.047	49.1426
552.529	47.351	552.529	48.23
553.011	46.3533	553.011	47.2497
553.493	45.1825	553.493	46.4041
553.976	44.0139	553.976	45.8193
554.458	43.0182	554.458	45.5343
554.94	42.3414	554.94	45.5283
555.422	42.0902	555.422	45.7525
555.904	42.3022	555.904	46.1495
556.386	42.9111	556.386	46.6556
556.868	43.7383	556.868	47.203
557.35	44.5478	557.35	47.7284
557.832	45.1386	557.832	48.1866
558.315	45.4219	558.315	48.5632
558.797	45.4414	558.797	48.8739
559.279	45.3423	559.279	49.1528
559.761	45.3005	559.761	49.428
560.243	45.4361	560.243	49.694
560.725	45.7417	560.725	49.8927
561.207	46.0815	561.207	49.9265
561.69	46.2587	561.69	49.6941
562.172	46.1147	562.172	49.1372
562.654	45.6009	562.654	48.2744
563.136	44.8067	563.136	47.2172
563.618	43.9363	563.618	46.157
564.1	43.2399	564.1	45.3146
564.582	42.9132	564.582	44.8597
565.065	43.0159	565.065	44.8424
565.547	43.4544	565.547	45.1774
566.029	44.0372	566.029	45.6889
566.511	44.5563	566.511	46.1803
566.993	44.8655	566.993	46.4986
567.475	44.9293	567.475	46.5776
567.957	44.8273	567.957	46.4429
568.44	44.7054	568.44	46.1799
568.922	44.6953	568.922	45.8741
569.404	44.8489	569.404	45.5631
569.886	45.1299	569.886	45.2349
570.368	45.4437	570.368	44.8563
570.85	45.6838	570.85	44.416
571.332	45.7699	571.332	43.944
571.814	45.6702	571.814	43.5036
572.297	45.4007	572.297	43.1539
572.779	45.0054	572.779	42.9141
573.261	44.531	573.261	42.7566
573.743	44.017	573.743	42.6317
574.225	43.5004	574.225	42.5075
574.707	43.0277	574.707	42.4004
575.189	42.6573	575.189	42.3825
575.672	42.4409	575.672	42.5513
576.154	42.3926	576.154	42.9735
576.636	42.4692	576.636	43.6349
577.118	42.5789	577.118	44.436
577.6	42.6177	577.6	45.23
578.082	42.5041	578.082	45.8733
578.564	42.2035	578.564	46.264
579.047	41.7328	579.047	46.3579
579.529	41.1499	579.529	46.169
580.011	40.5268	580.011	45.7507
580.493	39.9224	580.493	45.1657
580.975	39.3668	580.975	44.4639
581.457	38.8688	581.457	43.6814
581.939	38.4326	581.939	42.858
582.422	38.071	582.422	42.0581
582.904	37.8041	582.904	41.376
583.386	37.646	583.386	40.9161
583.868	37.5903	583.868	40.7569
584.35	37.6075	584.35	40.9191
584.832	37.657	584.832	41.3584
585.314	37.7086	585.314	41.9835
585.797	37.7577	585.797	42.6844
586.279	37.8275	586.279	43.3569
586.761	37.9543	586.761	43.9175
587.243	38.164	587.243	44.3085
587.725	38.4507	587.725	44.4985
588.207	38.7754	588.207	44.4785
588.689	39.0823	588.689	44.2592
589.171	39.3261	589.171	43.8703
589.654	39.4906	589.654	43.364
590.136	39.5933	590.136	42.817
590.618	39.6738	590.618	42.322
591.1	39.7708	591.1	41.9667
591.582	39.8996	591.582	41.8039
592.064	40.0438	592.064	41.831
592.546	40.1656	592.546	41.9939
593.029	40.2301	593.029	42.2123
593.511	40.2248	593.511	42.4115
593.993	40.1677	593.993	42.5447
594.475	40.0986	594.475	42.5988
594.957	40.0582	594.957	42.5854
595.439	40.0683	595.439	42.5239
595.921	40.1203	595.921	42.4268
596.404	40.1822	596.404	42.2947
596.886	40.2165	596.886	42.1237
597.368	40.2002	597.368	41.9175
597.85	40.135	597.85	41.6965
598.332	40.0457	598.332	41.4982
598.814	39.9671	598.814	41.3641
599.296	39.9265	599.296	41.3221
599.778	39.9316	599.778	41.3718
600.261	39.9697	600.261	41.4826
600.743	40.0187	600.743	41.6073
601.225	40.0608	601.225	41.7025
601.707	40.0924	601.707	41.7478
602.189	40.1242	602.189	41.7537
602.671	40.1704	602.671	41.7538
603.153	40.2364	603.153	41.7876
603.636	40.3104	603.636	41.8801
604.118	40.3663	604.118	42.0306
604.6	40.3747	604.6	42.2141
605.082	40.3171	605.082	42.3922
605.564	40.1952	605.564	42.5282
606.046	40.0315	606.046	42.598
606.528	39.8591	606.528	42.5942
607.01	39.7072	607.01	42.5223
607.493	39.5907	607.493	42.3931
607.975	39.5073	607.975	42.2171
608.457	39.4471	608.457	42.0044
608.939	39.4035	608.939	41.7695
609.421	39.3811	609.421	41.5366
609.903	39.3926	609.903	41.3384
610.385	39.4485	610.385	41.2079
610.868	39.5445	610.868	41.1649
611.35	39.6573	611.35	41.2056
611.832	39.7505	611.832	41.3023
612.314	39.7915	612.314	41.4138
612.796	39.7657	612.796	41.5003
613.278	39.6864	613.278	41.5389
613.76	39.5891	613.76	41.5294
614.243	39.5158	614.243	41.4914
614.725	39.4944	614.725	41.4519
615.207	39.5256	615.207	41.4314
615.689	39.5849	615.689	41.4361
616.171	39.638	616.171	41.4584
616.653	39.66	616.653	41.4846
617.135	39.6471	617.135	41.5034
617.618	39.6169	617.618	41.5101
618.1	39.5936	618.1	41.5037
618.582	39.592	618.582	41.483
619.064	39.607	619.064	41.4427
619.546	39.6152	619.546	41.3756
620.028	39.5887	620.028	41.2778
620.51	39.5082	620.51	41.1546
620.992	39.3732	620.992	41.022
621.475	39.1997	621.475	40.9016
621.957	39.0124	621.957	40.8113
622.439	38.8324	622.439	40.7565
622.921	38.6712	622.921	40.7286
623.403	38.5317	623.403	40.7106
623.885	38.4166	623.885	40.6883
624.367	38.3347	624.367	40.6599
624.85	38.3016	624.85	40.6372
625.332	38.3327	625.332	40.639
625.814	38.4311	625.814	40.6787
626.296	38.5802	626.296	40.7528
626.778	38.746	626.778	40.8385
627.26	38.888	627.26	40.9024
627.742	38.9744	627.742	40.9134
628.225	38.9931	628.225	40.8566
628.707	38.9536	628.707	40.7388
629.189	38.8803	629.189	40.5862
629.671	38.7999	629.671	40.433
630.153	38.7282	630.153	40.3089
630.635	38.6652	630.635	40.2284
631.117	38.5975	631.117	40.1902
631.6	38.5091	631.6	40.1826
632.082	38.3918	632.082	40.1931
632.564	38.2518	632.564	40.2153
633.046	38.1077	633.046	40.2506
633.528	37.9824	633.528	40.3035
634.01	37.8923	634.01	40.3748
634.492	37.8415	634.492	40.4569
634.975	37.8218	634.975	40.5348
635.457	37.8197	635.457	40.5913
635.939	37.8247	635.939	40.6153
636.421	37.8335	636.421	40.6062
636.903	37.8487	636.903	40.5735
637.385	37.8722	637.385	40.531
637.867	37.8996	637.867	40.4888
638.349	37.9186	638.349	40.4495
638.832	37.9146	638.832	40.4083
639.314	37.8785	639.314	40.3587
639.796	37.8141	639.796	40.2993
640.278	37.7391	640.278	40.2366
640.76	37.679	640.76	40.1831
641.242	37.6557	641.242	40.1505
641.724	37.678	641.724	40.1427
642.207	37.7371	642.207	40.1525
642.689	37.8109	642.689	40.1639
643.171	37.8737	643.171	40.1602
643.653	37.9062	643.653	40.1316
644.135	37.902	644.135	40.0808
644.617	37.8667	644.617	40.0221
645.099	37.8126	645.099	39.9745
645.582	37.7513	645.582	39.9534
646.064	37.689	646.064	39.9637
646.546	37.6268	646.546	39.9989
647.028	37.5649	647.028	40.0451
647.51	37.5073	647.51	40.0874
647.992	37.4637	647.992	40.1163
648.474	37.4472	648.474	40.1296
648.956	37.467	648.956	40.1307
649.438	37.5245	649.438	40.1253
649.921	37.6108	649.921	40.1175
650.403	37.7102	650.403	40.1079
650.885	37.8073	650.885	40.0956
651.367	37.8928	651.367	40.0806
651.849	37.9659	651.849	40.0661
652.331	38.032	652.331	40.0573
652.813	38.0973	652.813	40.0594
653.296	38.163	653.296	40.0739
653.778	38.2235	653.778	40.0972
654.26	38.2699	654.26	40.1225
654.742	38.2948	654.742	40.1426
655.224	38.2982	655.224	40.1546
655.706	38.2882	655.706	40.1611
656.188	38.2783	656.188	40.1694
656.671	38.2801	656.671	40.1869
657.153	38.298	657.153	40.2178
657.635	38.3263	657.635	40.2599
658.117	38.3531	658.117	40.3065
658.599	38.3663	658.599	40.3492
659.081	38.3606	659.081	40.3822
659.563	38.3401	659.563	40.4048
660.046	38.3158	660.046	40.4207
660.528	38.2993	660.528	40.4348
661.01	38.2961	661.01	40.4497
661.492	38.3028	661.492	40.4638
661.974	38.3087	661.974	40.4721
662.456	38.3021	662.456	40.4693
662.938	38.2767	662.938	40.4535
663.42	38.2348	663.42	40.4279
663.903	38.186	663.903	40.3997
664.385	38.1427	664.385	40.3768
664.867	38.1139	664.867	40.3648
665.349	38.1035	665.349	40.3655
665.831	38.1099	665.831	40.377
666.313	38.128	666.313	40.3954
666.795	38.1517	666.795	40.4163
667.278	38.1763	667.278	40.4361
667.76	38.1979	667.76	40.4523
668.242	38.2129	668.242	40.4624
668.724	38.2157	668.724	40.4631
669.206	38.2005	669.206	40.4508
669.688	38.1641	669.688	40.4239
670.17	38.108	670.17	40.3835
670.653	38.0381	670.653	40.3341
671.135	37.9636	671.135	40.2822
671.617	37.8949	671.617	40.2353
672.099	37.8406	672.099	40.1995
672.581	37.8047	672.581	40.1774
673.063	37.7846	673.063	40.1666
673.545	37.7725	673.545	40.1603
674.028	37.7596	674.028	40.1502
674.51	37.7407	674.51	40.1301
674.992	37.7171	674.992	40.0981
675.474	37.6959	675.474	40.0568
675.956	37.6849	675.956	40.0108
676.438	37.6882	676.438	39.9645
676.92	37.7028	676.92	39.9199
677.403	37.7197	677.403	39.8769
677.885	37.7284	677.885	39.8355
678.367	37.7216	678.367	39.7975
678.849	37.6993	678.849	39.767
679.331	37.6685	679.331	39.7497
679.813	37.6382	679.813	39.7487
680.295	37.6158	680.295	39.763
680.778	37.6032	680.778	39.7865
681.26	37.5963	681.26	39.8096
681.742	37.588	681.742	39.8239
682.224	37.5724	682.224	39.8248
682.706	37.5478	682.706	39.8134
683.188	37.517	683.188	39.7952
683.67	37.4848	683.67	39.7768
684.152	37.4547	684.152	39.762
684.635	37.4266	684.635	39.7509
685.117	37.3973	685.117	39.7394
685.599	37.3629	685.599	39.7231
686.081	37.322	686.081	39.6993
686.563	37.2774	686.563	39.6692
687.045	37.2357	687.045	39.6364
687.527	37.2039	687.527	39.6057
688.01	37.1863	688.01	39.5795
688.492	37.1815	688.492	39.5573
688.974	37.184	688.974	39.5367
689.456	37.1865	689.456	39.5154
689.938	37.184	689.938	39.4934
690.42	37.1762	690.42	39.4737
690.902	37.1669	690.902	39.4603
691.385	37.1612	691.385	39.4554
691.867	37.1625	691.867	39.4571
692.349	37.1704	692.349	39.4593
692.831	37.1808	692.831	39.4547
693.313	37.1885	693.313	39.4379
693.795	37.1898	693.795	39.4088
694.277	37.1839	694.277	39.3734
694.76	37.1728	694.76	39.3411
695.242	37.1594	695.242	39.3207
695.724	37.1447	695.724	39.3159
696.206	37.1277	696.206	39.3245
696.688	37.1058	696.688	39.3392
697.17	37.0776	697.17	39.3517
697.652	37.0449	697.652	39.3571
698.134	37.0133	698.134	39.3558
698.616	36.9898	698.616	39.3526
699.099	36.9803	699.099	39.3533
699.581	36.9857	699.581	39.3618
700.063	37.0018	700.063	39.377
700.545	37.0208	700.545	39.3944
701.027	37.0352	701.027	39.4089
701.509	37.041	701.509	39.4181
701.991	37.0398	701.991	39.424
702.474	37.0373	702.474	39.4329
702.956	37.0404	702.956	39.4517
703.438	37.0541	703.438	39.4852
703.92	37.0794	703.92	39.5328
704.402	37.1139	704.402	39.5897
704.884	37.1544	704.884	39.6484
705.366	37.1993	705.366	39.7026
705.849	37.2493	705.849	39.749
706.331	37.3064	706.331	39.7876
706.813	37.371	706.813	39.8205
707.295	37.44	707.295	39.8495
707.777	37.5066	707.777	39.8751
708.259	37.5624	708.259	39.8966
708.741	37.6017	708.741	39.9139
709.224	37.624	709.224	39.9288
709.706	37.6354	709.706	39.9449
710.188	37.6458	710.188	39.9676
710.67	37.6646	710.67	39.9998
711.152	37.6966	711.152	40.0416
711.634	37.7408	711.634	40.0894
712.116	37.7908	712.116	40.1376
712.598	37.8391	712.598	40.1817
713.081	37.8808	713.081	40.2205
713.563	37.9159	713.563	40.2566
714.045	37.9485	714.045	40.2944
714.527	37.9839	714.527	40.3374
715.009	38.0248	715.009	40.3848
715.491	38.0693	715.491	40.431
715.973	38.1117	715.973	40.4675
716.456	38.1451	716.456	40.4866
716.938	38.1645	716.938	40.4849
717.42	38.1692	717.42	40.4649
717.902	38.1624	717.902	40.4337
718.384	38.1485	718.384	40.4004
718.866	38.1308	718.866	40.3716
719.348	38.1094	719.348	40.35
719.831	38.0824	719.831	40.3338
720.313	38.0476	720.313	40.3194
720.795	38.0057	720.795	40.3043
721.277	37.9611	721.277	40.2891
721.759	37.9205	721.759	40.2765
722.241	37.8899	722.241	40.2696
722.723	37.8716	722.723	40.2689
723.206	37.8623	723.206	40.2708
723.688	37.855	723.688	40.2692
724.17	37.8419	724.17	40.2573
724.652	37.8184	724.652	40.2317
725.134	37.7844	725.134	40.193
725.616	37.7447	725.616	40.1464
726.098	37.7058	726.098	40.0987
726.581	37.6726	726.581	40.0553
727.063	37.6461	727.063	40.0187
727.545	37.624	727.545	39.9881
728.027	37.6024	728.027	39.9612
728.509	37.5787	728.509	39.9365
728.991	37.5536	728.991	39.9148
729.473	37.5301	729.473	39.8982
729.955	37.5116	729.955	39.889
730.438	37.4993	730.438	39.887
730.92	37.4906	730.92	39.8891
731.402	37.4802	731.402	39.8898
731.884	37.4629	731.884	39.8843
732.366	37.4368	732.366	39.8706
732.848	37.4047	732.848	39.8506
733.33	37.374	733.33	39.8296
733.813	37.3533	733.813	39.8141
734.295	37.35	734.295	39.8089
734.777	37.368	734.777	39.8164
735.259	37.4074	735.259	39.8368
735.741	37.4667	735.741	39.8701
736.223	37.5455	736.223	39.9183
736.705	37.6451	736.705	39.9853
737.188	37.7683	737.188	40.0762
737.67	37.917	737.67	40.1942
738.152	38.0896	738.152	40.3385
738.634	38.2805	738.634	40.5036
739.116	38.4806	739.116	40.6815
739.598	38.6809	739.598	40.864
740.08	38.8751	740.08	41.0463
740.562	39.0607	740.562	41.2272
741.045	39.2389	741.045	41.4085
741.527	39.411	741.527	41.5906
742.009	39.5767	742.009	41.7709
742.491	39.7321	742.491	41.9426
742.973	39.8708	742.973	42.0961
743.455	39.9863	743.455	42.2224
743.937	40.075	743.937	42.3171
744.42	40.1376	744.42	42.3817
744.902	40.1789	744.902	42.4229
745.384	40.2053	745.384	42.4498
745.866	40.2227	745.866	42.4706
746.348	40.2338	746.348	42.4894
746.83	40.2389	746.83	42.5067
747.312	40.2369	747.312	42.5204
747.794	40.2272	747.794	42.5282
748.277	40.2112	748.277	42.5295
748.759	40.1919	748.759	42.5249
749.241	40.1722	749.241	42.5156
749.723	40.1529	749.723	42.5016
750.205	40.1324	750.205	42.481
750.687	40.1069	750.687	42.4512
751.169	40.0729	751.169	42.4106
751.652	40.0291	751.652	42.3609
752.134	39.9775	752.134	42.3068
752.616	39.9221	752.616	42.2549
753.098	39.8674	753.098	42.2107
753.58	39.8158	753.58	42.1758
754.062	39.7667	754.062	42.1468
754.544	39.7176	754.544	42.1173
755.027	39.666	755.027	42.0807
755.509	39.6118	755.509	42.034
755.991	39.5581	755.991	41.9796
756.473	39.51	756.473	41.9244
756.955	39.4724	756.955	41.8769
757.437	39.4479	757.437	41.8435
757.919	39.4353	757.919	41.8261
758.402	39.431	758.402	41.8222
758.884	39.4317	758.884	41.8263
759.366	39.4358	759.366	41.8337
759.848	39.4449	759.848	41.842
760.33	39.4619	760.33	41.8518
760.812	39.4884	760.812	41.8647
761.294	39.5224	761.294	41.882
761.777	39.5581	761.777	41.903
762.259	39.5877	762.259	41.925
762.741	39.6051	762.741	41.9456
763.223	39.6089	763.223	41.9637
763.705	39.6037	763.705	41.9806
764.187	39.5985	764.187	41.999
764.669	39.6021	764.669	42.0204
765.151	39.6197	765.151	42.0436
765.634	39.6499	765.634	42.0638
766.116	39.686	766.116	42.0746
766.598	39.7191	766.598	42.0713
767.08	39.7424	767.08	42.0535
767.562	39.7538	767.562	42.0264
768.044	39.7565	768.044	41.9992
768.526	39.7562	768.526	41.9815
769.009	39.758	769.009	41.9793
769.491	39.7638	769.491	41.9926
769.973	39.7721	769.973	42.0159
770.455	39.7791	770.455	42.041
770.937	39.7823	770.937	42.0611
771.419	39.7816	771.419	42.0735
771.901	39.7803	771.901	42.0797
772.384	39.782	772.384	42.0834
772.866	39.789	772.866	42.0876
773.348	39.7999	773.348	42.0924
773.83	39.81	773.83	42.0949
774.312	39.8134	774.312	42.0911
774.794	39.8057	774.794	42.0786
775.276	39.7863	775.276	42.0583
775.758	39.7581	775.758	42.0344
776.241	39.726	776.241	42.0119
776.723	39.6939	776.723	41.9934
777.205	39.663	777.205	41.977
777.687	39.6307	777.687	41.9561
778.169	39.5924	778.169	41.9224
778.651	39.544	778.651	41.8691
779.133	39.483	779.133	41.7938
779.615	39.4099	779.615	41.6999
780.098	39.3262	780.098	41.5943
780.58	39.2333	780.58	41.4847
781.062	39.131	781.062	41.3763
781.544	39.0179	781.544	41.2702
782.026	38.8926	782.026	41.1641
782.508	38.7555	782.508	41.0539
782.99	38.6097	782.99	40.9361
783.473	38.46	783.473	40.8093
783.955	38.3109	783.955	40.6733
784.437	38.164	784.437	40.5284
784.919	38.017	784.919	40.374
785.401	37.8639	785.401	40.2084
785.883	37.6981	785.883	40.0296
786.365	37.5149	786.365	39.8372
786.848	37.3136	786.848	39.6331
787.33	37.0972	787.33	39.4211
787.812	36.8703	787.812	39.2051
788.294	36.636	788.294	38.9872
788.776	36.3944	788.776	38.766
789.258	36.1422	789.258	38.5372
789.74	35.8753	789.74	38.2956
790.222	35.591	790.222	38.0375
790.705	35.2904	790.705	37.7629
791.187	34.9777	791.187	37.4747
791.669	34.6581	791.669	37.1772
792.151	34.3345	792.151	36.8732
792.633	34.0056	792.633	36.5618
793.115	33.666	793.115	36.2386
793.597	33.3083	793.597	35.8979
794.08	32.9268	794.08	35.5352
794.562	32.5193	794.562	35.1499
795.044	32.0878	795.044	34.7446
795.526	31.6359	795.526	34.3241
796.008	31.1657	796.008	33.8915
796.49	30.6764	796.49	33.4472
796.972	30.1641	796.972	32.9884
797.455	29.6257	797.455	32.5119
797.937	29.0625	797.937	32.0175
798.419	28.4831	798.419	31.5104
798.901	27.9033	798.901	31.0012
799.383	27.3429	799.383	30.5038
799.865	26.8213	799.865	30.0316
800.347	26.3542	800.347	29.596
800.83	25.953	800.83	29.2065
801.312	25.6276	801.312	28.8733
801.794	25.39	801.794	28.6109
802.276	25.2559	802.276	28.4385
802.758	25.2431	802.758	28.3784
803.24	25.3669	803.24	28.4496
803.722	25.6338	803.722	28.6626
804.205	26.0393	804.205	29.0156
804.687	26.5683	804.687	29.4962
805.169	27.2009	805.169	30.0861
805.651	27.9177	805.651	30.767
806.133	28.7041	806.133	31.5241
806.615	29.5502	806.615	32.3467
807.097	30.448	807.097	33.2247
807.58	31.3879	807.58	34.1455
808.062	32.3569	808.062	35.0927
808.544	33.3393	808.544	36.048
809.026	34.3202	809.026	36.9945
809.508	35.2882	809.508	37.921
809.99	36.2371	809.99	38.8235
810.472	37.165	810.472	39.7038
810.955	38.0719	810.955	40.5665
811.437	38.9577	811.437	41.415
811.919	39.8207	811.919	42.2497
812.401	40.6594	812.401	43.0686
812.883	41.4738	812.883	43.8689
813.365	42.2673	813.365	44.65
813.847	43.0462	813.847	45.4143
814.329	43.818	814.329	46.1668
814.812	44.5885	814.812	46.913
815.294	45.3604	815.294	47.6565
815.776	46.1325	815.776	48.3984
816.258	46.9014	816.258	49.1371
816.74	47.6647	816.74	49.8704
817.222	48.4223	817.222	50.597
817.704	49.1774	817.704	51.3174
818.187	49.9348	818.187	52.034
818.669	50.6987	818.669	52.7496
819.151	51.4704	819.151	53.4666
819.633	52.2475	819.633	54.1857
820.115	53.0242	820.115	54.9057
820.597	53.7932	820.597	55.6241
821.079	54.5465	821.079	56.3367
821.562	55.2769	821.562	57.0376
822.044	55.9776	822.044	57.7193
822.526	56.6421	822.526	58.3721
823.008	57.2643	823.008	58.9862
823.49	57.8394	823.49	59.552
823.972	58.3644	823.972	60.0631
824.454	58.8389	824.454	60.5163
824.936	59.2648	824.936	60.9124
825.419	59.6455	825.419	61.2549
825.901	59.9847	825.901	61.5485
826.383	60.2856	826.383	61.7981
826.865	60.5501	826.865	62.0079
827.347	60.7794	827.347	62.1812
827.829	60.9742	827.829	62.3215
828.311	61.1358	828.311	62.4324
828.793	61.2667	828.793	62.5182
829.276	61.3699	829.276	62.5841
829.758	61.4498	829.758	62.6352
830.24	61.5111	830.24	62.6763
830.722	61.5587	830.722	62.7107
831.204	61.5974	831.204	62.7405
831.686	61.6314	831.686	62.7661
832.168	61.6637	832.168	62.787
832.651	61.696	832.651	62.802
833.133	61.7283	833.133	62.8102
833.615	61.7591	833.615	62.8108
834.097	61.7857	834.097	62.804
834.579	61.8055	834.579	62.7904
835.061	61.8163	835.061	62.7715
835.543	61.8175	835.543	62.7493
836.026	61.8102	836.026	62.7258
836.508	61.7969	836.508	62.7028
836.99	61.7811	836.99	62.6821
837.472	61.7659	837.472	62.6644
837.954	61.7533	837.954	62.6496
838.436	61.7441	838.436	62.6368
838.918	61.7374	838.918	62.6241
839.4	61.7314	839.4	62.6093
839.883	61.7237	839.883	62.5902
840.365	61.7116	840.365	62.565
840.847	61.693	840.847	62.533
841.329	61.666	841.329	62.4938
841.811	61.6302	841.811	62.4486
842.293	61.586	842.293	62.3989
842.775	61.5353	842.775	62.347
843.258	61.4809	843.258	62.2951
843.74	61.426	843.74	62.2449
844.222	61.3737	844.222	62.1976
844.704	61.3257	844.704	62.1531
845.186	61.2817	845.186	62.1103
845.668	61.2399	845.668	62.0669
846.15	61.1971	846.15	62.0202
846.633	61.1496	846.633	61.9671
847.115	61.0945	847.115	61.9054
847.597	61.0303	847.597	61.8337
848.079	60.9571	848.079	61.7519
848.561	60.8765	848.561	61.6615
849.043	60.7905	849.043	61.5652
849.525	60.7015	849.525	61.4663
850.008	60.611	850.008	61.3683
850.49	60.5204	850.49	61.2742
850.972	60.4298	850.972	61.1857
851.454	60.3393	851.454	61.1033
851.936	60.2483	851.936	61.0257
852.418	60.156	852.418	60.9503
852.9	60.0612	852.9	60.8737
853.383	59.9631	853.383	60.7925
853.865	59.861	853.865	60.7037
854.347	59.755	854.347	60.6062
854.829	59.6466	854.829	60.5005
855.311	59.5377	855.311	60.3887
855.793	59.4308	855.793	60.2739
856.275	59.3276	856.275	60.1595
856.757	59.2279	856.757	60.0476
857.24	59.1301	857.24	59.9388
857.722	59.0306	857.722	59.8321
858.204	58.9254	858.204	59.7251
858.686	58.8116	858.686	59.6151
859.168	58.6882	859.168	59.5002
859.65	58.5566	859.65	59.38
860.132	58.4205	860.132	59.2555
860.615	58.2838	860.615	59.1287
861.097	58.1495	861.097	59.0018
861.579	58.0186	861.579	58.8763
862.061	57.8896	862.061	58.7527
862.543	57.7594	862.543	58.6304
863.025	57.6244	863.025	58.5082
863.507	57.4823	863.507	58.3848
863.99	57.3327	863.99	58.2592
864.472	57.1773	864.472	58.1311
864.954	57.019	864.954	58.0002
865.436	56.8612	865.436	57.867
865.918	56.7067	865.918	57.7317
866.4	56.5568	866.4	57.595
866.882	56.4121	866.882	57.4579
867.365	56.2718	867.365	57.3217
867.847	56.1347	867.847	57.1874
868.329	55.999	868.329	57.0553
868.811	55.8627	868.811	56.9243
869.293	55.7236	869.293	56.7919
869.775	55.5797	869.775	56.6549
870.257	55.4299	870.257	56.5105
870.739	55.2747	870.739	56.3578
871.222	55.1163	871.222	56.1987
871.704	54.9584	871.704	56.0381
872.186	54.805	872.186	55.8825
872.668	54.6598	872.668	55.7386
873.15	54.5248	873.15	55.6113
873.632	54.4001	873.632	55.5019
874.114	54.284	874.114	55.4087
874.597	54.1747	874.597	55.3277
875.079	54.0704	875.079	55.2538
875.561	53.9704	875.561	55.1825
876.043	53.8748	876.043	55.1107
876.525	53.7835	876.525	55.0365
877.007	53.6957	877.007	54.9589
877.489	53.6095	877.489	54.8771
877.971	53.5218	877.971	54.7906
878.454	53.4293	878.454	54.6986
878.936	53.3293	878.936	54.6014
879.418	53.2206	879.418	54.4995
879.9	53.1033	879.9	54.3941
880.382	52.9787	880.382	54.2865
880.864	52.8488	880.864	54.1775
881.346	52.7156	881.346	54.0673
881.829	52.5806	881.829	53.9556
882.311	52.4455	882.311	53.8422
882.793	52.3114	882.793	53.7277
883.275	52.1793	883.275	53.6136
883.757	52.0499	883.757	53.5023
884.239	51.9239	884.239	53.397
884.721	51.8021	884.721	53.3004
885.204	51.6863	885.204	53.2152
885.686	51.5804	885.686	53.144
886.168	51.4911	886.168	53.0898
886.65	51.4274	886.65	53.0568
887.132	51.4003	887.132	53.0503
887.614	51.4204	887.614	53.0767
888.096	51.4966	888.096	53.1424
888.578	51.6338	888.578	53.2527
889.061	51.8332	889.061	53.4115
889.543	52.0925	889.543	53.6206
890.025	52.407	890.025	53.8798
890.507	52.7703	890.507	54.1865
890.989	53.175	890.989	54.5359
891.471	53.6117	891.471	54.9195
891.953	54.0688	891.953	55.326
892.436	54.5327	892.436	55.7418
892.918	54.9897	892.918	56.1527
893.4	55.4273	893.4	56.5463
893.882	55.8365	893.882	56.9138
894.364	56.2123	894.364	57.2508
894.846	56.5533	894.846	57.556
895.328	56.86	895.328	57.8306
895.811	57.1333	895.811	58.0755
896.293	57.374	896.293	58.2915
896.775	57.5825	896.775	58.4783
897.257	57.7595	897.257	58.6358
897.739	57.9073	897.739	58.7652
898.221	58.0301	898.221	58.8693
898.703	58.133	898.703	58.9525
899.186	58.2214	899.186	59.02
899.668	58.2994	899.668	59.0762
900.15	58.3692	900.15	59.124
900.632	58.4308	900.632	59.1646
901.114	58.4834	901.114	59.1978
901.596	58.5259	901.596	59.223
902.078	58.5577	902.078	59.2398
902.561	58.5792	902.561	59.249
903.043	58.5914	903.043	59.2515
903.525	58.5947	903.525	59.2485
904.007	58.5892	904.007	59.2405
904.489	58.5742	904.489	59.2269
904.971	58.5491	904.971	59.2067
905.453	58.5139	905.453	59.1789
905.935	58.4697	905.935	59.1428
906.418	58.4182	906.418	59.0985
906.9	58.3612	906.9	59.0467
907.382	58.2998	907.382	58.9883
907.864	58.2343	907.864	58.9242
908.346	58.1643	908.346	58.855
908.828	58.0896	908.828	58.7816
909.31	58.011	909.31	58.7054
909.793	57.9306	909.793	58.6283
910.275	57.8514	910.275	58.5528
910.757	57.7763	910.757	58.4811
911.239	57.7068	911.239	58.4143
911.721	57.6424	911.721	58.3521
912.203	57.5806	912.203	58.2922
912.685	57.5181	912.685	58.2318
913.168	57.4521	913.168	58.1681
913.65	57.3816	913.65	58.0996
914.132	57.3076	914.132	58.0264
914.614	57.2324	914.614	57.9501
915.096	57.1583	915.096	57.873
915.578	57.0863	915.578	57.7968
916.06	57.0159	916.06	57.7224
916.542	56.9449	916.542	57.6491
917.025	56.8708	917.025	57.5757
917.507	56.792	917.507	57.5009
917.989	56.7084	917.989	57.4238
918.471	56.6212	918.471	57.3443
918.953	56.5327	918.953	57.2627
919.435	56.4445	919.435	57.1794
919.917	56.3578	919.917	57.0951
920.399	56.2724	920.399	57.0103
920.882	56.1882	920.882	56.9258
921.364	56.1049	921.364	56.843
921.846	56.0228	921.846	56.7634
922.328	55.9428	922.328	56.6886
922.81	55.8654	922.81	56.6193
923.292	55.7907	923.292	56.555
923.774	55.7181	923.774	56.4939
924.257	55.6462	924.257	56.4333
924.739	55.574	924.739	56.3709
925.221	55.5012	925.221	56.305
925.703	55.4282	925.703	56.2356
926.185	55.356	926.185	56.1637
926.667	55.285	926.667	56.0909
927.149	55.2149	927.149	56.0184
927.632	55.1444	927.632	55.947
928.114	55.0718	928.114	55.8763
928.596	54.9962	928.596	55.8061
929.078	54.9177	929.078	55.7361
929.56	54.8384	929.56	55.6666
930.042	54.7607	930.042	55.5981
930.524	54.6867	930.524	55.5312
931.006	54.6171	931.006	55.466
931.489	54.5502	931.489	55.4018
931.971	54.483	931.971	55.3376
932.453	54.4126	932.453	55.2724
932.935	54.3368	932.935	55.2056
933.417	54.2557	933.417	55.1375
933.899	54.1716	933.899	55.0686
934.381	54.0874	934.381	54.9994
934.864	54.0057	934.864	54.9297
935.346	53.928	935.346	54.8587
935.828	53.8539	935.828	54.7852
936.31	53.7818	936.31	54.7086
936.792	53.7097	936.792	54.6292
937.274	53.6362	937.274	54.5482
937.756	53.5605	937.756	54.4675
938.239	53.4828	938.239	54.3887
938.721	53.4032	938.721	54.3126
939.203	53.3221	939.203	54.239
939.685	53.2402	939.685	54.1673
940.167	53.1583	940.167	54.0968
940.649	53.0783	940.649	54.0281
941.131	53.0021	941.131	53.9627
941.614	52.9315	941.614	53.9022
942.096	52.8671	942.096	53.8476
942.578	52.8077	942.578	53.7983
943.06	52.7506	943.06	53.7518
943.542	52.6919	943.542	53.7044
944.024	52.6284	944.024	53.6528
944.506	52.5589	944.506	53.5947
944.989	52.4841	944.989	53.5305
945.471	52.4069	945.471	53.462
945.953	52.3306	945.953	53.3924
946.435	52.2578	946.435	53.3242
946.917	52.1893	946.917	53.259
947.399	52.1243	947.399	53.197
947.881	52.0611	947.881	53.1372
948.364	51.9984	948.364	53.0786
948.846	51.9355	948.846	53.0204
949.328	51.8731	949.328	52.9626
949.81	51.8122	949.81	52.9051
950.292	51.7535	950.292	52.8481
950.774	51.6967	950.774	52.7911
951.256	51.6408	951.256	52.7339
951.739	51.5844	951.739	52.6765
952.221	51.5267	952.221	52.6198
952.703	51.4674	952.703	52.5649
953.185	51.4072	953.185	52.5129
953.667	51.3463	953.667	52.464
954.149	51.2845	954.149	52.4165
954.631	51.2209	954.631	52.3674
955.113	51.1539	955.113	52.3132
955.596	51.0827	955.596	52.2514
956.078	51.0076	956.078	52.1817
956.56	50.9307	956.56	52.1061
957.042	50.8551	957.042	52.0286
957.524	50.7838	957.524	51.9533
958.006	50.7183	958.006	51.8836
958.488	50.6583	958.488	51.8203
958.971	50.6015	958.971	51.7624
959.453	50.5449	959.453	51.7076
959.935	50.4857	959.935	51.6535
960.417	50.4225	960.417	51.5985
960.899	50.3548	960.899	51.5419
961.381	50.2829	961.381	51.4832
961.863	50.2072	961.863	51.422
962.346	50.1274	962.346	51.3572
962.828	50.0433	962.828	51.2876
963.31	49.955	963.31	51.2127
963.792	49.8637	963.792	51.1334
964.274	49.7719	964.274	51.0521
964.756	49.6826	964.756	50.9721
965.238	49.5983	965.238	50.8964
965.72	49.5195	965.72	50.8262
966.203	49.4447	966.203	50.7606
966.685	49.3708	966.685	50.6966
967.167	49.2941	967.167	50.6309
967.649	49.2126	967.649	50.5611
968.131	49.1258	968.131	50.4868
968.613	49.0358	968.613	50.4095
969.095	48.9453	969.095	50.332
969.577	48.8571	969.577	50.2568
970.06	48.7725	970.06	50.1854
970.542	48.6916	970.542	50.1173
971.024	48.6135	971.024	50.0512
971.506	48.5373	971.506	49.9856
971.988	48.4635	971.988	49.9198
972.47	48.393	972.47	49.8543
972.952	48.3273	972.952	49.7902
973.435	48.2673	973.435	49.7289
973.917	48.213	973.917	49.6712
974.399	48.1632	974.399	49.6175
974.881	48.1166	974.881	49.5676
975.363	48.0724	975.363	49.5215
975.845	48.0306	975.845	49.4794
976.327	47.9918	976.327	49.4418
976.81	47.9564	976.81	49.4085
977.292	47.9241	977.292	49.3788
977.774	47.8935	977.774	49.3509
978.256	47.8622	978.256	49.3229
978.738	47.8282	978.738	49.2933
979.22	47.7908	979.22	49.2616
979.702	47.7502	979.702	49.2285
980.184	47.7082	980.184	49.1955
980.667	47.6661	980.667	49.1635
981.149	47.6248	981.149	49.1326
981.631	47.5837	981.631	49.102
982.113	47.5414	982.113	49.0702
982.595	47.497	982.595	49.0365
983.077	47.4506	983.077	49.0013
983.559	47.4037	983.559	48.9662
984.042	47.3587	984.042	48.9334
984.524	47.3176	984.524	48.9042
985.006	47.281	985.006	48.8778
985.488	47.2473	985.488	48.8517
985.97	47.2135	985.97	48.8222
986.452	47.1765	986.452	48.7863
986.934	47.1342	986.934	48.7424
987.417	47.0868	987.417	48.6921
987.899	47.0359	987.899	48.6387
988.381	46.9843	988.381	48.5863
988.863	46.9343	988.863	48.5384
989.345	46.8871	989.345	48.4968
989.827	46.843	989.827	48.4613
990.309	46.8018	990.309	48.4307
990.792	46.7639	990.792	48.4037
991.274	46.7303	991.274	48.3793
991.756	46.7023	991.756	48.3572
992.238	46.6807	992.238	48.3367
992.72	46.6646	992.72	48.3166
993.202	46.6513	993.202	48.295
993.684	46.6372	993.684	48.2697
994.167	46.6189	994.167	48.2396
994.649	46.5945	994.649	48.2049
995.131	46.564	995.131	48.1673
995.613	46.5292	995.613	48.1293
996.095	46.492	996.095	48.093
996.577	46.4537	996.577	48.0587
997.059	46.4138	997.059	48.0249
997.541	46.3709	997.541	47.9892
998.024	46.3236	998.024	47.9497
998.506	46.2714	998.506	47.906
998.988	46.2153	998.988	47.8598
999.47	46.1572	999.47	47.8137
999.952	46.0991	999.952	47.77
1000.43	46.0417	1000.43	47.7294
1000.92	45.984	1000.92	47.6898
1001.4	45.9242	1001.4	47.6481
1001.88	45.8605	1001.88	47.6009
1002.36	45.7925	1002.36	47.5468
1002.85	45.7221	1002.85	47.4872
1003.33	45.6524	1003.33	47.4256
1003.81	45.5862	1003.81	47.3665
1004.29	45.5255	1004.29	47.3133
1004.77	45.4697	1004.77	47.2673
1005.26	45.4171	1005.26	47.2275
1005.74	45.3654	1005.74	47.1919
1006.22	45.3141	1006.22	47.1588
1006.7	45.2643	1006.7	47.1278
1007.18	45.2188	1007.18	47.0994
1007.67	45.1805	1007.67	47.075
1008.15	45.1507	1008.15	47.0547
1008.63	45.1287	1008.63	47.0379
1009.11	45.1121	1009.11	47.0228
1009.6	45.098	1009.6	47.0076
1010.08	45.0853	1010.08	46.9925
1010.56	45.0755	1010.56	46.9791
1011.04	45.0717	1011.04	46.9708
1011.52	45.0778	1011.52	46.9708
1012.01	45.0962	1012.01	46.9806
1012.49	45.1265	1012.49	46.9992
1012.97	45.1656	1012.97	47.0235
1013.45	45.2087	1013.45	47.0494
1013.93	45.2511	1013.93	47.0734
1014.42	45.2891	1014.42	47.0938
1014.9	45.3209	1014.9	47.1104
1015.38	45.3453	1015.38	47.1236
1015.86	45.3608	1015.86	47.1333
1016.35	45.3657	1016.35	47.1379
1016.83	45.3574	1016.83	47.135
1017.31	45.3346	1017.31	47.122
1017.79	45.2974	1017.79	47.0979
1018.27	45.2488	1018.27	47.0636
1018.75	45.1929	1018.75	47.022
1019.24	45.1344	1019.24	46.9762
1019.72	45.0762	1019.72	46.9284
1020.2	45.0188	1020.2	46.8793
1020.68	44.9603	1020.68	46.828
1021.17	44.8977	1021.17	46.773
1021.65	44.8291	1021.65	46.714
1022.13	44.7547	1022.13	46.6517
1022.61	44.6765	1022.61	46.5881
1023.1	44.598	1023.1	46.525
1023.58	44.522	1023.58	46.463
1024.06	44.4497	1024.06	46.4011
1024.54	44.3804	1024.54	46.3369
1025.02	44.3127	1025.02	46.2685
1025.51	44.2452	1025.51	46.1958
1025.99	44.1777	1025.99	46.1206
1026.47	44.1113	1026.47	46.0466
1026.95	44.0475	1026.95	45.9774
1027.43	43.987	1027.43	45.915
1027.92	43.9292	1027.92	45.8587
1028.4	43.8725	1028.4	45.8058
1028.88	43.815	1028.88	45.7533
1029.36	43.7555	1029.36	45.6989
1029.85	43.6945	1029.85	45.6426
1030.33	43.6332	1030.33	45.586
1030.81	43.5733	1030.81	45.5315
1031.29	43.5152	1031.29	45.48
1031.77	43.4582	1031.77	45.4307
1032.26	43.4004	1032.26	45.3814
1032.74	43.3402	1032.74	45.3295
1033.22	43.2772	1033.22	45.2736
1033.7	43.2125	1033.7	45.2146
1034.18	43.148	1034.18	45.1549
1034.67	43.0855	1034.67	45.0974
1035.15	43.0249	1035.15	45.0438
1035.63	42.9652	1035.63	44.9937
1036.11	42.9037	1036.11	44.9451
1036.6	42.8389	1036.6	44.8958
1037.08	42.7708	1037.08	44.8444
1037.56	42.7015	1037.56	44.7914
1038.04	42.6342	1038.04	44.7388
1038.52	42.5716	1038.52	44.6885
1039.01	42.5142	1039.01	44.6414
1039.49	42.4601	1039.49	44.5959
1039.97	42.4059	1039.97	44.5491
1040.45	42.3479	1040.45	44.4974
1040.93	42.2843	1040.93	44.4388
1041.42	42.2157	1041.42	44.3731
1041.9	42.1441	1041.9	44.3021
1042.38	42.0719	1042.38	44.2281
1042.86	42	1042.86	44.1528
1043.34	41.9273	1043.34	44.0763
1043.83	41.8513	1043.83	43.9978
1044.31	41.77	1044.31	43.9163
1044.79	41.6832	1044.79	43.8321
1045.27	41.5926	1045.27	43.7473
1045.76	41.5018	1045.76	43.6645
1046.24	41.4133	1046.24	43.5864
1046.72	41.3282	1046.72	43.5136
1047.2	41.2446	1047.2	43.4448
1047.68	41.1591	1047.68	43.3773
1048.17	41.0686	1048.17	43.3085
1048.65	40.9722	1048.65	43.2371
1049.13	40.8719	1049.13	43.1643
1049.61	40.7716	1049.61	43.0919
1050.09	40.6753	1050.09	43.0215
1050.58	40.5847	1050.58	42.9526
1051.06	40.499	1051.06	42.8827
1051.54	40.4152	1051.54	42.8083
1052.02	40.3299	1052.02	42.7268
1052.51	40.2415	1052.51	42.6382
1052.99	40.1512	1052.99	42.5459
1053.47	40.0619	1053.47	42.4549
1053.95	39.9763	1053.95	42.3698
1054.43	39.895	1054.43	42.2924
1054.92	39.8156	1054.92	42.2207
1055.4	39.7333	1055.4	42.1499
1055.88	39.6433	1055.88	42.0748
1056.36	39.5431	1056.36	41.9924
1056.84	39.4337	1056.84	41.9029
1057.33	39.3196	1057.33	41.81
1057.81	39.2063	1057.81	41.7181
1058.29	39.0985	1058.29	41.6306
1058.77	38.9982	1058.77	41.5481
1059.26	38.905	1059.26	41.4687
1059.74	38.8171	1059.74	41.3898
1060.22	38.7334	1060.22	41.3097
1060.7	38.6545	1060.7	41.2295
1061.18	38.5816	1061.18	41.1522
1061.67	38.516	1061.67	41.0813
1062.15	38.457	1062.15	41.0182
1062.63	38.4013	1062.63	40.9619
1063.11	38.3447	1063.11	40.9086
1063.59	38.2833	1063.59	40.8541
1064.08	38.2163	1064.08	40.7958
1064.56	38.1462	1064.56	40.7342
1065.04	38.0775	1065.04	40.6724
1065.52	38.0149	1065.52	40.6146
1066.01	37.9604	1066.01	40.5636
1066.49	37.9125	1066.49	40.5193
1066.97	37.8671	1066.97	40.4791
1067.45	37.8198	1067.45	40.4396
1067.93	37.7686	1067.93	40.3984
1068.42	37.7151	1068.42	40.3559
1068.9	37.6638	1068.9	40.3148
1069.38	37.6196	1069.38	40.2786
1069.86	37.5854	1069.86	40.2497
1070.34	37.5603	1070.34	40.2279
1070.83	37.5398	1070.83	40.2104
1071.31	37.5188	1071.31	40.1936
1071.79	37.4932	1071.79	40.1746
1072.27	37.4625	1072.27	40.1529
1072.76	37.4289	1072.76	40.13
1073.24	37.3962	1073.24	40.1085
1073.72	37.3671	1073.72	40.0898
1074.2	37.3421	1074.2	40.0737
1074.68	37.3192	1074.68	40.0582
1075.17	37.2963	1075.17	40.041
1075.65	37.2727	1075.65	40.0213
1076.13	37.2499	1076.13	40
1076.61	37.2314	1076.61	39.98
1077.09	37.2204	1077.09	39.9642
1077.58	37.2175	1077.58	39.9536
1078.06	37.2204	1078.06	39.9472
1078.54	37.2239	1078.54	39.9421
1079.02	37.2233	1079.02	39.9356
1079.51	37.216	1079.51	39.9266
1079.99	37.2035	1079.99	39.9165
1080.47	37.1899	1080.47	39.9079
1080.95	37.1802	1080.95	39.9033
1081.43	37.1771	1081.43	39.9028
1081.91	37.1794	1081.91	39.904
1082.4	37.1831	1082.4	39.9027
1082.88	37.183	1082.88	39.8957
1083.36	37.1758	1083.36	39.882
1083.84	37.1618	1083.84	39.8643
1084.33	37.1445	1084.33	39.8473
1084.81	37.1289	1084.81	39.8359
1085.29	37.1185	1085.29	39.832
1085.77	37.1141	1085.77	39.8339
1086.26	37.1133	1086.26	39.837
1086.74	37.1121	1086.74	39.8357
1087.22	37.1076	1087.22	39.8269
1087.7	37.0988	1087.7	39.8103
1088.18	37.0872	1088.18	39.7888
1088.66	37.0749	1088.66	39.7662
1089.15	37.0629	1089.15	39.745
1089.63	37.0499	1089.63	39.7251
1090.11	37.0326	1090.11	39.7038
1090.59	37.0075	1090.59	39.6779
1091.08	36.9726	1091.08	39.6454
1091.56	36.9288	1091.56	39.6068
1092.04	36.879	1092.04	39.5647
1092.52	36.8266	1092.52	39.522
1093.01	36.7737	1093.01	39.4796
1093.49	36.72	1093.49	39.4362
1093.97	36.6634	1093.97	39.3884
1094.45	36.6013	1094.45	39.3329
1094.93	36.5331	1094.93	39.2686
1095.41	36.4604	1095.41	39.1975
1095.9	36.3861	1095.9	39.1234
1096.38	36.3128	1096.38	39.0503
1096.86	36.2411	1096.86	38.9796
1097.34	36.1682	1097.34	38.9098
1097.83	36.09	1097.83	38.8368
1098.31	36.0028	1098.31	38.7568
1098.79	35.9059	1098.79	38.6684
1099.27	35.8022	1099.27	38.5738
1099.76	35.6966	1099.76	38.4781
1100.24	35.594	1100.24	38.3866
1100.72	35.4965	1100.72	38.3022
1101.2	35.4021	1101.2	38.2241
1101.68	35.3061	1101.68	38.1483
1102.16	35.204	1102.16	38.0698
1102.65	35.0935	1102.65	37.9852
1103.13	34.9766	1103.13	37.8943
1103.61	34.8578	1103.61	37.7996
1104.09	34.7424	1104.09	37.7045
1104.58	34.6332	1104.58	37.6105
1105.06	34.5292	1105.06	37.5167
1105.54	34.4267	1105.54	37.4199
1106.02	34.3215	1106.02	37.3165
1106.5	34.2119	1106.5	37.2053
1106.99	34.0998	1106.99	37.0885
1107.47	33.9895	1107.47	36.9707
1107.95	33.8854	1107.95	36.8568
1108.43	33.7891	1108.43	36.7498
1108.91	33.6984	1108.91	36.6491
1109.4	33.6078	1109.4	36.5513
1109.88	33.5117	1109.88	36.4526
1110.36	33.4073	1110.36	36.3509
1110.84	33.2961	1110.84	36.2473
1111.33	33.1824	1111.33	36.1455
1111.81	33.0716	1111.81	36.0495
1112.29	32.9661	1112.29	35.9609
1112.77	32.8645	1112.77	35.8783
1113.25	32.7618	1113.25	35.7972
1113.74	32.6526	1113.74	35.7129
1114.22	32.5341	1114.22	35.6224
1114.7	32.4078	1114.7	35.5265
1115.18	32.2791	1115.18	35.4285
1115.66	32.1545	1115.66	35.3324
1116.15	32.0383	1116.15	35.2402
1116.63	31.9307	1116.63	35.151
1117.11	31.8284	1117.11	35.0613
1117.59	31.7265	1117.59	34.9672
1118.08	31.6217	1118.08	34.8669
1118.56	31.5146	1118.56	34.7618
1119.04	31.4086	1119.04	34.6559
1119.52	31.3079	1119.52	34.5532
1120	31.2149	1120	34.4561
1120.49	31.128	1120.49	34.3631
1120.97	31.0423	1120.97	34.2706
1121.45	30.9519	1121.45	34.1747
1121.93	30.8532	1121.93	34.0737
1122.41	30.7466	1122.41	33.9698
1122.9	30.6364	1122.9	33.8675
1123.38	30.5288	1123.38	33.7719
1123.86	30.4282	1123.86	33.6855
1124.34	30.3358	1124.34	33.6067
1124.83	30.249	1124.83	33.531
1125.31	30.1638	1125.31	33.453
1125.79	30.0772	1125.79	33.37
1126.27	29.9893	1126.27	33.2827
1126.75	29.903	1126.75	33.196
1127.24	29.8228	1127.24	33.1154
1127.72	29.7517	1127.72	33.0453
1128.2	29.6902	1128.2	32.9867
1128.68	29.6361	1128.68	32.9373
1129.16	29.5868	1129.16	32.8942
1129.65	29.5412	1129.65	32.8562
1130.13	29.5017	1130.13	32.825
1130.61	29.4729	1130.61	32.8052
1131.09	29.4601	1131.09	32.8013
1131.58	29.4659	1131.58	32.8158
1132.06	29.4893	1132.06	32.8472
1132.54	29.5259	1132.54	32.8905
1133.02	29.5704	1133.02	32.9397
1133.5	29.619	1133.5	32.9903
1133.99	29.6709	1133.99	33.0408
1134.47	29.7283	1134.47	33.093
1134.95	29.7935	1134.95	33.1492
1135.43	29.867	1135.43	33.2103
1135.91	29.9457	1135.91	33.2743
1136.4	30.0233	1136.4	33.3364
1136.88	30.0931	1136.88	33.3914
1137.36	30.1502	1137.36	33.436
1137.84	30.1932	1137.84	33.4697
1138.33	30.2243	1138.33	33.4952
1138.81	30.2464	1138.81	33.5157
1139.29	30.2617	1139.29	33.5327
1139.77	30.2696	1139.77	33.5452
1140.25	30.2675	1140.25	33.55
1140.74	30.2524	1140.74	33.5435
1141.22	30.2238	1141.22	33.5245
1141.7	30.1845	1141.7	33.4951
1142.18	30.1401	1142.18	33.4599
1142.66	30.0968	1142.66	33.4241
1143.15	30.0584	1143.15	33.3911
1143.63	30.0253	1143.63	33.3608
1144.11	29.9948	1144.11	33.3305
1144.59	29.9636	1144.59	33.2973
1145.08	29.9301	1145.08	33.2601
1145.56	29.896	1145.56	33.2216
1146.04	29.8659	1146.04	33.1872
1146.52	29.8451	1146.52	33.1627
1147	29.8368	1147	33.1521
1147.49	29.8407	1147.49	33.1552
1147.97	29.8532	1147.97	33.1687
1148.45	29.8698	1148.45	33.1876
1148.93	29.887	1148.93	33.2077
1149.41	29.9045	1149.41	33.2275
1149.9	29.9242	1149.9	33.2476
1150.38	29.9485	1150.38	33.2693
1150.86	29.978	1150.86	33.2927
1151.34	30.0106	1151.34	33.3157
1151.83	30.0415	1151.83	33.3346
1152.31	30.0656	1152.31	33.346
1152.79	30.0797	1152.79	33.3487
1153.27	30.0837	1153.27	33.3445
1153.75	30.0801	1153.75	33.337
1154.24	30.072	1154.24	33.33
1154.72	30.0605	1154.72	33.3246
1155.2	30.0445	1155.2	33.3187
1155.68	30.0202	1155.68	33.3077
1156.16	29.9847	1156.16	33.2871
1156.65	29.937	1156.65	33.2551
1157.13	29.8803	1157.13	33.2134
1157.61	29.82	1157.61	33.1666
1158.09	29.7619	1158.09	33.1198
1158.58	29.7096	1158.58	33.0761
1159.06	29.6623	1159.06	33.0348
1159.54	29.6165	1159.54	32.993
1160.02	29.5675	1160.02	32.9467
1160.5	29.5127	1160.5	32.8945
1160.99	29.453	1160.99	32.838
1161.47	29.3924	1161.47	32.782
1161.95	29.336	1161.95	32.7313
1162.43	29.2871	1162.43	32.6892
1162.91	29.2458	1162.91	32.6549
1163.4	29.2091	1163.4	32.6249
1163.88	29.1734	1163.88	32.5945
1164.36	29.1364	1164.36	32.5611
1164.84	29.0987	1164.84	32.525
1165.33	29.0631	1165.33	32.4893
1165.81	29.0327	1165.81	32.4572
1166.29	29.0084	1166.29	32.4301
1166.77	28.9875	1166.77	32.4057
1167.25	28.9649	1167.25	32.3793
1167.74	28.9351	1167.74	32.3457
1168.22	28.8951	1168.22	32.3023
1168.7	28.8459	1168.7	32.2504
1169.18	28.7915	1169.18	32.1944
1169.66	28.7367	1169.66	32.1397
1170.15	28.6845	1170.15	32.0898
1170.63	28.6346	1170.63	32.0444
1171.11	28.5836	1171.11	32.0003
1171.59	28.5279	1171.59	31.9532
1172.08	28.4656	1172.08	31.9003
1172.56	28.3983	1172.56	31.8426
1173.04	28.3305	1173.04	31.7836
1173.52	28.267	1173.52	31.7278
1174	28.2102	1174	31.6777
1174.49	28.1587	1174.49	31.6323
1174.97	28.1079	1174.97	31.5876
1175.45	28.0523	1175.45	31.5385
1175.93	27.9889	1175.93	31.4818
1176.41	27.9188	1176.41	31.4177
1176.9	27.8462	1176.9	31.3497
1177.38	27.7766	1177.38	31.2823
1177.86	27.7135	1177.86	31.2185
1178.34	27.6567	1178.34	31.1584
1178.83	27.6023	1178.83	31.0991
1179.31	27.5454	1179.31	31.0368
1179.79	27.4826	1179.79	30.9693
1180.27	27.4141	1180.27	30.8976
1180.75	27.3433	1180.75	30.8255
1181.24	27.275	1181.24	30.7574
1181.72	27.2119	1181.72	30.6958
1182.2	27.1537	1182.2	30.64
1182.68	27.097	1182.68	30.5865
1183.16	27.0376	1183.16	30.5314
1183.65	26.9732	1183.65	30.4726
1184.13	26.9048	1184.13	30.4111
1184.61	26.8361	1184.61	30.3506
1185.09	26.7716	1185.09	30.2948
1185.58	26.7135	1185.58	30.2454
1186.06	26.6606	1186.06	30.2006
1186.54	26.6087	1186.54	30.1559
1187.02	26.5532	1187.02	30.1064
1187.5	26.4919	1187.5	30.05
1187.99	26.4261	1187.99	29.9884
1188.47	26.3606	1188.47	29.9263
1188.95	26.3005	1188.95	29.8689
1189.43	26.2486	1189.43	29.8188
1189.91	26.2037	1189.91	29.7747
1190.4	26.1614	1190.4	29.7319
1190.88	26.1161	1190.88	29.6852
1191.36	26.0646	1191.36	29.6319
1191.84	26.0077	1191.84	29.5732
1192.33	25.9496	1192.33	29.5138
1192.81	25.8955	1192.81	29.4593
1193.29	25.8486	1193.29	29.4131
1193.77	25.8084	1193.77	29.3745
1194.25	25.771	1194.25	29.3391
1194.73	25.7315	1194.73	29.3014
1195.22	25.6873	1195.22	29.258
1195.7	25.6396	1195.7	29.2094
1196.18	25.5928	1196.18	29.1601
1196.66	25.5528	1196.66	29.1159
1197.15	25.5231	1197.15	29.0811
1197.63	25.5035	1197.63	29.0563
1198.11	25.4902	1198.11	29.0388
1198.59	25.4785	1198.59	29.0243
1199.08	25.4651	1199.08	29.0101
1199.56	25.4504	1199.56	28.9965
1200.04	25.4379	1200.04	28.9868
1200.52	25.4323	1200.52	28.9846
1201	25.4361	1201	28.9921
1201.48	25.4483	1201.48	29.0078
1201.97	25.4652	1201.97	29.0274
1202.45	25.482	1202.45	29.0463
1202.93	25.4962	1202.93	29.0619
1203.41	25.5094	1203.41	29.0759
1203.9	25.5261	1203.9	29.0928
1204.38	25.552	1204.38	29.1184
1204.86	25.5903	1204.86	29.1558
1205.34	25.6405	1205.34	29.2044
1205.83	25.6984	1205.83	29.2599
1206.31	25.7587	1206.31	29.3169
1206.79	25.8178	1206.79	29.3718
1207.27	25.8755	1207.27	29.4243
1207.75	25.9343	1207.75	29.4777
1208.23	25.998	1208.23	29.536
1208.72	26.0679	1208.72	29.6015
1209.2	26.1418	1209.2	29.6727
1209.68	26.2145	1209.68	29.7448
1210.16	26.2801	1210.16	29.8116
1210.65	26.3345	1210.65	29.8686
1211.13	26.3774	1211.13	29.9145
1211.61	26.4117	1211.61	29.9514
1212.09	26.4412	1212.09	29.9825
1212.58	26.4677	1212.58	30.0097
1213.06	26.49	1213.06	30.0323
1213.54	26.5038	1213.54	30.0471
1214.02	26.5045	1214.02	30.0505
1214.5	26.4897	1214.5	30.0406
1214.98	26.4608	1214.98	30.0189
1215.47	26.4226	1215.47	29.9895
1215.95	26.381	1215.95	29.9571
1216.43	26.3402	1216.43	29.9244
1216.91	26.3008	1216.91	29.8908
1217.4	26.2603	1217.4	29.8529
1217.88	26.2153	1217.88	29.807
1218.36	26.1636	1218.36	29.7514
1218.84	26.1064	1218.84	29.6882
1219.32	26.0476	1219.32	29.6225
1219.81	25.9915	1219.81	29.5601
1220.29	25.9411	1220.29	29.5049
1220.77	25.8959	1220.77	29.457
1221.25	25.8532	1221.25	29.4136
1221.73	25.8096	1221.73	29.3709
1222.22	25.7641	1222.22	29.3269
1222.7	25.7191	1222.7	29.2832
1223.18	25.6797	1223.18	29.2441
1223.66	25.6511	1223.66	29.2145
1224.15	25.6362	1224.15	29.1971
1224.63	25.6335	1224.63	29.1909
1225.11	25.6385	1225.11	29.1913
1225.59	25.6459	1225.59	29.1931
1226.07	25.6526	1226.07	29.193
1226.56	25.6592	1226.56	29.1916
1227.04	25.6695	1227.04	29.1929
1227.52	25.6878	1227.52	29.2017
1228	25.7165	1228	29.2215
1228.48	25.7542	1228.48	29.2519
1228.97	25.7972	1228.97	29.2897
1229.45	25.8412	1229.45	29.3308
1229.93	25.8849	1229.93	29.3729
1230.41	25.9306	1230.41	29.417
1230.9	25.9836	1230.9	29.4672
1231.38	26.0498	1231.38	29.5283
1231.86	26.1321	1231.86	29.6033
1232.34	26.2292	1232.34	29.6916
1232.82	26.3363	1232.82	29.7899
1233.31	26.4481	1233.31	29.8939
1233.79	26.5614	1233.79	30.0013
1234.27	26.6768	1234.27	30.1129
1234.75	26.7982	1234.75	30.2319
1235.23	26.93	1235.23	30.362
1235.72	27.0746	1235.72	30.5045
1236.2	27.2303	1236.2	30.6571
1236.68	27.3927	1236.68	30.8149
1237.16	27.5567	1237.16	30.9729
1237.65	27.72	1237.65	31.1285
1238.13	27.8839	1238.13	31.2827
1238.61	28.0529	1238.61	31.4398
1239.09	28.2316	1239.09	31.6045
1239.57	28.4224	1239.57	31.7792
1240.06	28.6237	1240.06	31.9627
1240.54	28.8304	1240.54	32.151
1241.02	29.037	1241.02	32.3396
1241.5	29.2402	1241.5	32.5259
1241.98	29.4403	1241.98	32.7112
1242.47	29.6406	1242.47	32.8995
1242.95	29.8447	1242.95	33.0949
1243.43	30.0542	1243.43	33.2997
1243.91	30.2674	1243.91	33.512
1244.4	30.4799	1244.4	33.727
1244.88	30.6872	1244.88	33.939
1245.36	30.8879	1245.36	34.1448
1245.84	31.0846	1245.84	34.3445
1246.32	31.2827	1246.32	34.5418
1246.81	31.4881	1246.81	34.7409
1247.29	31.7037	1247.29	34.9446
1247.77	31.9279	1247.77	35.1526
1248.25	32.1554	1248.25	35.3615
1248.73	32.3798	1248.73	35.5676
1249.22	32.5965	1249.22	35.7685
1249.7	32.8045	1249.7	35.9647
1250.18	33.0065	1250.18	36.1592
1250.66	33.2066	1250.66	36.3554
1251.15	33.4074	1251.15	36.5546
1251.63	33.6091	1251.63	36.7552
1252.11	33.8092	1252.11	36.9536
1252.59	34.0047	1252.59	37.1456
1253.07	34.1942	1253.07	37.3297
1253.56	34.3794	1253.56	37.5075
1254.04	34.5639	1254.04	37.6835
1254.52	34.7516	1254.52	37.8626
1255	34.9441	1255	38.0475
1255.48	35.1397	1255.48	38.2371
1255.97	35.3336	1255.97	38.4276
1256.45	35.5213	1256.45	38.614
1256.93	35.7004	1256.93	38.7933
1257.41	35.8725	1257.41	38.9659
1257.89	36.0427	1257.89	39.1352
1258.38	36.2167	1258.38	39.3057
1258.86	36.3976	1258.86	39.4803
1259.34	36.5845	1259.34	39.6581
1259.82	36.7723	1259.82	39.8352
1260.31	36.9544	1260.31	40.0065
1260.79	37.1262	1260.79	40.1686
1261.27	37.2866	1261.27	40.3216
1261.75	37.4387	1261.75	40.4689
1262.23	37.5867	1262.23	40.6151
1262.72	37.7338	1262.72	40.7628
1263.2	37.8802	1263.2	40.9117
1263.68	38.0232	1263.68	41.0586
1264.16	38.1595	1264.16	41.1992
1264.64	38.2874	1264.64	41.3312
1265.13	38.4083	1265.13	41.4549
1265.61	38.5259	1265.61	41.5733
1266.09	38.6442	1266.09	41.6901
1266.57	38.7653	1266.57	41.8077
1267.06	38.8881	1267.06	41.9254
1267.54	39.0089	1267.54	42.0402
1268.02	39.1235	1268.02	42.1482
1268.5	39.2293	1268.5	42.2467
1268.98	39.327	1268.98	42.3357
1269.47	39.4199	1269.47	42.4176
1269.95	39.5122	1269.95	42.4961
1270.43	39.6067	1270.43	42.5739
1270.91	39.7038	1270.91	42.6522
1271.39	39.8007	1271.39	42.7298
1271.88	39.8938	1271.88	42.8051
1272.36	39.9802	1272.36	42.8767
1272.84	40.0592	1272.84	42.945
1273.32	40.1323	1273.32	43.0118
1273.81	40.2021	1273.81	43.0791
1274.29	40.2703	1274.29	43.1474
1274.77	40.3371	1274.77	43.2159
1275.25	40.4012	1275.25	43.282
1275.73	40.4609	1275.73	43.3433
1276.22	40.5158	1276.22	43.3987
1276.7	40.5671	1276.7	43.4493
1277.18	40.6176	1277.18	43.4979
1277.66	40.6705	1277.66	43.5477
1278.14	40.7273	1278.14	43.6002
1278.63	40.7872	1278.63	43.6551
1279.11	40.8476	1279.11	43.7099
1279.59	40.9054	1279.59	43.7614
1280.07	40.9581	1280.07	43.8077
1280.56	41.0056	1280.56	43.8483
1281.04	41.0489	1281.04	43.8846
1281.52	41.0896	1281.52	43.9185
1282	41.128	1282	43.951
1282.48	41.1629	1282.48	43.9813
1282.97	41.1914	1282.97	44.0073
1283.45	41.2111	1283.45	44.0268
1283.93	41.2207	1283.93	44.0386
1284.41	41.2213	1284.41	44.043
1284.89	41.2153	1284.89	44.0418
1285.38	41.2053	1285.38	44.0369
1285.86	41.192	1285.86	44.0288
1286.34	41.1742	1286.34	44.016
1286.82	41.1487	1286.82	43.996
1287.31	41.1127	1287.31	43.9664
1287.79	41.0652	1287.79	43.9264
1288.27	41.0079	1288.27	43.8779
1288.75	40.945	1288.75	43.8246
1289.23	40.8812	1289.23	43.7702
1289.72	40.8194	1289.72	43.717
1290.2	40.7598	1290.2	43.6648
1290.68	40.7001	1290.68	43.6111
1291.16	40.6368	1291.16	43.553
1291.64	40.5675	1291.64	43.4885
1292.13	40.4918	1292.13	43.4179
1292.61	40.4109	1292.61	43.3429
1293.09	40.327	1293.09	43.2659
1293.57	40.241	1293.57	43.1881
1294.06	40.1519	1294.06	43.1085
1294.54	40.0568	1294.54	43.0243
1295.02	39.9527	1295.02	42.9323
1295.5	39.8378	1295.5	42.8304
1295.98	39.7125	1295.98	42.7189
1296.47	39.5795	1296.47	42.5998
1296.95	39.4415	1296.95	42.4757
1297.43	39.3	1297.43	42.348
1297.91	39.1539	1297.91	42.2159
1298.39	39.0003	1298.39	42.0769
1298.88	38.8355	1298.88	41.928
1299.36	38.6576	1299.36	41.7675
1299.84	38.4672	1299.84	41.596
1300.32	38.2672	1300.32	41.4162
1300.81	38.0612	1300.81	41.2314
1301.29	37.8515	1301.29	41.0435
1301.77	37.6383	1301.77	40.8526
1302.25	37.4199	1302.25	40.6569
1302.73	37.1941	1302.73	40.4539
1303.22	36.9608	1303.22	40.243
1303.7	36.7225	1303.7	40.0258
1304.18	36.4839	1304.18	39.8061
1304.66	36.2504	1304.66	39.5879
1305.14	36.0252	1305.14	39.3741
1305.63	35.8084	1305.63	39.1649
1306.11	35.5976	1306.11	38.9587
1306.59	35.3897	1306.59	38.7538
1307.07	35.1837	1307.07	38.5506
1307.56	34.9819	1307.56	38.3522
1308.04	34.7889	1308.04	38.1641
1308.52	34.6103	1308.52	37.9916
1309	34.4491	1309	37.838
1309.48	34.3054	1309.48	37.7029
1309.97	34.1764	1309.97	37.5834
1310.45	34.0593	1310.45	37.4764
1310.93	33.9535	1310.93	37.3807
1311.41	33.8622	1311.41	37.2983
1311.89	33.791	1311.89	37.2335
1312.38	33.746	1312.38	37.1908
1312.86	33.7299	1312.86	37.1719
1313.34	33.7407	1313.34	37.1748
1313.82	33.7728	1313.82	37.1946
1314.31	33.8197	1314.31	37.2266
1314.79	33.8772	1314.79	37.2688
1315.27	33.9457	1315.27	37.323
1315.75	34.0287	1315.75	37.3937
1316.23	34.131	1316.23	37.4855
1316.72	34.255	1316.72	37.6006
1317.2	34.3999	1317.2	37.737
1317.68	34.5612	1317.68	37.8895
1318.16	34.7333	1318.16	38.052
1318.64	34.9116	1318.64	38.2199
1319.13	35.0943	1319.13	38.3918
1319.61	35.2817	1319.61	38.5685
1320.09	35.4745	1320.09	38.7512
1320.57	35.6717	1320.57	38.9393
1321.06	35.8706	1321.06	39.1303
1321.54	36.0676	1321.54	39.3203
1322.02	36.2601	1322.02	39.5066
1322.5	36.4485	1322.5	39.689
1322.98	36.636	1322.98	39.8701
1323.47	36.827	1323.47	40.0536
1323.95	37.0252	1323.95	40.2428
1324.43	37.2313	1324.43	40.438
1324.91	37.443	1324.91	40.6369
1325.39	37.6563	1325.39	40.836
1325.88	37.868	1325.88	41.0328
1326.36	38.0781	1326.36	41.2276
1326.84	38.2897	1326.84	41.4241
1327.32	38.5078	1327.32	41.6274
1327.81	38.7371	1327.81	41.842
1328.29	38.9797	1328.29	42.0695
1328.77	39.2348	1328.77	42.3084
1329.25	39.5	1329.25	42.5557
1329.73	39.7734	1329.73	42.809
1330.22	40.0551	1330.22	43.0685
1330.7	40.3476	1330.7	43.3369
1331.18	40.6544	1331.18	43.6185
1331.66	40.9775	1331.66	43.9163
1332.14	41.3166	1332.14	44.2309
1332.63	41.669	1332.63	44.5602
1333.11	42.0317	1333.11	44.9009
1333.59	42.4028	1333.59	45.2506
1334.07	42.7831	1334.07	45.6092
1334.56	43.1757	1334.56	45.9786
1335.04	43.5838	1335.04	46.3612
1335.52	44.0091	1335.52	46.7585
1336	44.4508	1336	47.1699
1336.48	44.9064	1336.48	47.5938
1336.97	45.3736	1336.97	48.0289
1337.45	45.8526	1337.45	48.476
1337.93	46.3454	1337.93	48.9381
1338.41	46.8543	1338.41	49.4177
1338.89	47.377	1338.89	49.9128
1339.38	47.9032	1339.38	50.4132
1339.86	48.4154	1339.86	50.9015
1340.34	48.8939	1340.34	51.3581
1340.82	49.3243	1340.82	51.7683
1341.31	49.7013	1341.31	52.1264
1341.79	50.0281	1341.79	52.4354
1342.27	50.3122	1342.27	52.7025
1342.75	50.5609	1342.75	52.935
1343.23	50.7786	1343.23	53.1376
1343.72	50.9659	1343.72	53.3112
1344.2	51.1204	1344.2	53.4541
1344.68	51.2385	1344.68	53.5636
1345.16	51.3179	1345.16	53.6377
1345.64	51.3582	1345.64	53.6765
1346.13	51.3608	1346.13	53.682
1346.61	51.3282	1346.61	53.6566
1347.09	51.263	1347.09	53.6031
1347.57	51.1679	1347.57	53.5233
1348.06	51.0454	1348.06	53.4188
1348.54	50.8984	1348.54	53.2912
1349.02	50.7308	1349.02	53.1429
1349.5	50.5467	1349.5	52.9766
1349.98	50.3503	1349.98	52.7958
1350.47	50.1447	1350.47	52.6035
1350.95	49.932	1350.95	52.4023
1351.43	49.7128	1351.43	52.194
1351.91	49.4872	1351.91	51.9796
1352.39	49.255	1352.39	51.7599
1352.88	49.0165	1352.88	51.5359
1353.36	48.7724	1353.36	51.3085
1353.84	48.5243	1353.84	51.0788
1354.32	48.2738	1354.32	50.848
1354.81	48.0223	1354.81	50.617
1355.29	47.7708	1355.29	50.3861
1355.77	47.5194	1355.77	50.1551
1356.25	47.2676	1356.25	49.9234
1356.73	47.0148	1356.73	49.6904
1357.22	46.7606	1357.22	49.4559
1357.7	46.5051	1357.7	49.2202
1358.18	46.2489	1358.18	48.9838
1358.66	45.9925	1358.66	48.7473
1359.14	45.7355	1359.14	48.5106
1359.63	45.4764	1359.63	48.2724
1360.11	45.2118	1360.11	48.0299
1360.59	44.9372	1360.59	47.7794
1361.07	44.6481	1361.07	47.5174
1361.56	44.3416	1361.56	47.2414
1362.04	44.0185	1362.04	46.9518
1362.52	43.6844	1362.52	46.6528
1363	43.3482	1363	46.3511
1363.48	43.0187	1363.48	46.0529
1363.97	42.7011	1363.97	45.762
1364.45	42.3965	1364.45	45.4787
1364.93	42.1021	1364.93	45.201
1365.41	41.8144	1365.41	44.926
1365.89	41.5296	1365.89	44.6512
1366.38	41.2447	1366.38	44.3749
1366.86	40.9569	1366.86	44.0959
1367.34	40.6643	1367.34	43.814
1367.82	40.3656	1367.82	43.5292
1368.31	40.061	1368.31	43.2431
1368.79	39.7534	1368.79	42.9584
1369.27	39.4477	1369.27	42.6792
1369.75	39.1495	1369.75	42.4096
1370.23	38.8637	1370.23	42.1522
1370.71	38.5918	1370.71	41.9074
1371.2	38.3317	1371.2	41.6721
1371.68	38.0778	1371.68	41.4408
1372.16	37.8228	1372.16	41.2071
1372.64	37.5602	1372.64	40.9657
1373.13	37.2872	1373.13	40.7147
1373.61	37.0068	1373.61	40.4576
1374.09	36.7272	1374.09	40.2021
1374.57	36.4582	1374.57	39.9567
1375.06	36.206	1375.06	39.7263
1375.54	35.9708	1375.54	39.5099
1376.02	35.7478	1376.02	39.3027
1376.5	35.5312	1376.5	39.0996
1376.98	35.3176	1376.98	38.8976
1377.46	35.1068	1377.46	38.6972
1377.95	34.901	1377.95	38.5011
1378.43	34.7029	1378.43	38.3121
1378.91	34.5138	1378.91	38.1315
1379.39	34.3323	1379.39	37.9578
1379.88	34.1555	1379.88	37.788
1380.36	33.9813	1380.36	37.6195
1380.84	33.8095	1380.84	37.452
1381.32	33.6431	1381.32	37.288
1381.81	33.4859	1381.81	37.1315
1382.29	33.3407	1382.29	36.9857
1382.77	33.207	1382.77	36.8511
1383.25	33.0806	1383.25	36.7248
1383.73	32.9559	1383.73	36.6022
1384.21	32.8285	1384.21	36.4793
1384.7	32.6977	1384.7	36.3552
1385.18	32.5671	1385.18	36.2325
1385.66	32.4437	1385.66	36.1164
1386.14	32.3347	1386.14	36.0121
1386.63	32.2436	1386.63	35.922
1387.11	32.1683	1387.11	35.8432
1387.59	32.1015	1387.59	35.77
1388.07	32.0364	1388.07	35.6972
1388.56	31.9705	1388.56	35.6244
1389.04	31.9065	1389.04	35.5552
1389.52	31.8496	1389.52	35.4951
1390	31.8037	1390	35.4475
1390.48	31.7688	1390.48	35.4121
1390.96	31.7417	1390.96	35.3848
1391.45	31.7174	1391.45	35.3606
1391.93	31.6929	1391.93	35.3359
1392.41	31.669	1392.41	35.3114
1392.89	31.652	1392.89	35.2926
1393.38	31.6511	1393.38	35.2881
1393.86	31.6745	1393.86	35.3055
1394.34	31.7233	1394.34	35.3458
1394.82	31.789	1394.82	35.4007
1395.3	31.8567	1395.3	35.4564
1395.79	31.9144	1395.79	35.5017
1396.27	31.9595	1396.27	35.5346
1396.75	31.9996	1396.75	35.5628
1397.23	32.0475	1397.23	35.5989
1397.71	32.115	1397.71	35.6549
1398.2	32.2066	1398.2	35.7359
1398.68	32.3176	1398.68	35.8379
1399.16	32.4355	1399.16	35.9492
1399.64	32.547	1399.64	36.0567
1400.13	32.6453	1400.13	36.1528
1400.61	32.7324	1400.61	36.2381
1401.09	32.8158	1401.09	36.3189
1401.57	32.9037	1401.57	36.4026
1402.05	33.001	1402.05	36.4939
1402.54	33.1093	1402.54	36.5946
1403.02	33.2277	1403.02	36.7043
1403.5	33.3555	1403.5	36.8227
1403.98	33.4942	1403.98	36.9513
1404.46	33.6472	1404.46	37.0932
1404.95	33.8177	1404.95	37.2512
1405.43	34.0047	1405.43	37.4237
1405.91	34.2015	1405.91	37.6041
1406.39	34.3981	1406.39	37.7827
1406.88	34.5856	1406.88	37.9512
1407.36	34.7602	1407.36	38.1062
1407.84	34.925	1407.84	38.2511
1408.32	35.088	1408.32	38.3939
1408.8	35.2588	1408.8	38.5445
1409.29	35.4438	1409.29	38.7098
1409.77	35.6435	1409.77	38.8911
1410.25	35.8515	1410.25	39.0831
1410.73	36.058	1410.73	39.2769
1411.21	36.2545	1411.21	39.4644
1411.7	36.4384	1411.7	39.6422
1412.18	36.6132	1412.18	39.8128
1412.66	36.7854	1412.66	39.9809
1413.14	36.9601	1413.14	40.1504
1413.63	37.1371	1413.63	40.3204
1414.11	37.3111	1414.11	40.4858
1414.59	37.4743	1414.59	40.6391
1415.07	37.621	1415.07	40.7754
1415.55	37.751	1415.55	40.895
1416.04	37.8714	1416.04	41.0056
1416.52	37.9954	1416.52	41.1202
1417	38.138	1417	41.2546
1417.48	38.3114	1417.48	41.4218
1417.96	38.5177	1417.96	41.6253
1418.45	38.7455	1418.45	41.8548
1418.93	38.9719	1418.93	42.0873
1419.41	39.1741	1419.41	42.298
1419.89	39.342	1419.89	42.4735
1420.38	39.4798	1420.38	42.6154
1420.86	39.5981	1420.86	42.7331
1421.34	39.7065	1421.34	42.8364
1421.82	39.8108	1421.82	42.932
1422.3	39.9148	1422.3	43.0248
1422.79	40.0216	1422.79	43.1189
1423.27	40.135	1423.27	43.2193
1423.75	40.2585	1423.75	43.3301
1424.23	40.3918	1424.23	43.4519
1424.71	40.5299	1424.71	43.5801
1425.2	40.6634	1425.2	43.7057
1425.68	40.7833	1425.68	43.8195
1426.16	40.885	1426.16	43.9165
1426.64	40.9697	1426.64	43.9976
1427.12	41.0449	1427.12	44.0693
1427.61	41.1218	1427.61	44.1421
1428.09	41.212	1428.09	44.2268
1428.57	41.3235	1428.57	44.3308
1429.05	41.4562	1429.05	44.4543
1429.54	41.6021	1429.54	44.5902
1430.02	41.7494	1430.02	44.7275
1430.5	41.8883	1430.5	44.8573
1430.98	42.0159	1430.98	44.9767
1431.46	42.1352	1431.46	45.0881
1431.95	42.2514	1431.95	45.1956
1432.43	42.3675	1432.43	45.3015
1432.91	42.4825	1432.91	45.4046
1433.39	42.5926	1433.39	45.5018
1433.88	42.6944	1433.88	45.5904
1434.36	42.7878	1434.36	45.6719
1434.84	42.8782	1434.84	45.7536
1435.32	42.9763	1435.32	45.8479
1435.8	43.0929	1435.8	45.967
1436.29	43.23	1436.29	46.113
1436.77	43.374	1436.77	46.2699
1437.25	43.5006	1437.25	46.4105
1437.73	43.5908	1437.73	46.5125
1438.21	43.6401	1438.21	46.5704
1438.7	43.6569	1438.7	46.5926
1439.18	43.6549	1439.18	46.5931
1439.66	43.6464	1439.66	46.585
1440.14	43.6389	1440.14	46.5767
1440.62	43.6339	1440.62	46.5703
1441.11	43.6275	1441.11	46.5632
1441.59	43.6134	1441.59	46.5498
1442.07	43.5861	1442.07	46.5256
1442.55	43.5442	1442.55	46.4894
1443.04	43.4911	1443.04	46.4446
1443.52	43.433	1443.52	46.3964
1444	43.3753	1444	46.3495
1444.48	43.3204	1444.48	46.3051
1444.96	43.2661	1444.96	46.2608
1445.45	43.2078	1445.45	46.2117
1445.93	43.1412	1445.93	46.1537
1446.41	43.0656	1446.41	46.0862
1446.89	42.9856	1446.89	46.0135
1447.38	42.9096	1447.38	45.9436
1447.86	42.8456	1447.86	45.8839
1448.34	42.7968	1448.34	45.8372
1448.82	42.7599	1448.82	45.8004
1449.3	42.728	1449.3	45.7673
1449.79	42.6962	1449.79	45.7335
1450.27	42.6642	1450.27	45.6992
1450.75	42.6367	1450.75	45.6692
1451.23	42.6204	1451.23	45.6501
1451.71	42.6202	1451.71	45.6466
1452.2	42.6359	1452.2	45.6587
1452.68	42.6612	1452.68	45.6808
1453.16	42.6868	1453.16	45.704
1453.64	42.7046	1453.64	45.7214
1454.12	42.7126	1454.12	45.7317
1454.61	42.7176	1454.61	45.7416
1455.09	42.7358	1455.09	45.767
1455.57	42.7921	1455.57	45.8316
1456.05	42.9135	1456.05	45.9596
1456.54	43.1125	1456.54	46.1603
1457.02	43.3676	1457.02	46.4097
1457.5	43.6274	1457.5	46.6574
1457.98	43.8494	1457.98	46.8644
1458.46	44.0267	1458.46	47.0272
1458.95	44.1765	1458.95	47.1641
1459.43	44.3161	1459.43	47.2923
1459.91	44.4533	1459.91	47.4188
1460.39	44.5879	1460.39	47.5426
1460.88	44.7169	1460.88	47.6604
1461.36	44.84	1461.36	47.7713
1461.84	44.9625	1461.84	47.88
1462.32	45.0951	1462.32	47.9963
1462.8	45.2527	1462.8	48.1344
1463.29	45.4496	1463.29	48.3078
1463.77	45.6923	1463.77	48.5234
1464.25	45.9726	1464.25	48.7746
1464.73	46.2673	1464.73	49.0415
1465.21	46.5483	1465.21	49.2993
1465.7	46.7977	1465.7	49.5318
1466.18	47.0144	1466.18	49.7374
1466.66	47.208	1466.66	49.924
1467.14	47.3893	1467.14	50.1
1467.62	47.5633	1467.62	50.2685
1468.11	47.7293	1468.11	50.4273
1468.59	47.8832	1468.59	50.5719
1469.07	48.0229	1469.07	50.6998
1469.55	48.1513	1469.55	50.8138
1470.04	48.2784	1470.04	50.9237
1470.52	48.4203	1470.52	51.0455
1471	48.5948	1471	51.1978
1471.48	48.814	1471.48	51.3934
1471.96	49.072	1471.96	51.629
1472.45	49.3408	1472.45	51.8794
1472.93	49.5831	1472.93	52.1092
1473.41	49.7773	1473.41	52.2966
1473.89	49.9283	1473.89	52.445
1474.38	50.057	1474.38	52.5735
1474.86	50.1829	1474.86	52.7005
1475.34	50.3146	1475.34	52.8344
1475.82	50.4497	1475.82	52.9724
1476.3	50.5791	1476.3	53.105
1476.79	50.6945	1476.79	53.2227
1477.27	50.7939	1477.27	53.3218
1477.75	50.8813	1477.75	53.4056
1478.23	50.9646	1478.23	53.4815
1478.71	51.0504	1478.71	53.5569
1479.2	51.142	1479.2	53.6361
1479.68	51.2383	1479.68	53.72
1480.16	51.3358	1480.16	53.8069
1480.64	51.4309	1480.64	53.8944
1481.12	51.5221	1481.12	53.9813
1481.61	51.6101	1481.61	54.0675
1482.09	51.6971	1482.09	54.1532
1482.57	51.7837	1482.57	54.2375
1483.05	51.8679	1483.05	54.3175
1483.54	51.9462	1483.54	54.3892
1484.02	52.0154	1484.02	54.4501
1484.5	52.0749	1484.5	54.5004
1484.98	52.1279	1484.98	54.5441
1485.46	52.1808	1485.46	54.5883
1485.95	52.2409	1485.95	54.6406
1486.43	52.3125	1486.43	54.706
1486.91	52.395	1486.91	54.7844
1487.39	52.4828	1487.39	54.8708
1487.88	52.5687	1487.88	54.9588
1488.36	52.6495	1488.36	55.0454
1488.84	52.7294	1488.84	55.1339
1489.32	52.8184	1489.32	55.2319
1489.8	52.9245	1489.8	55.3436
1490.29	53.0448	1490.29	55.4633
1490.77	53.1651	1490.77	55.576
1491.25	53.2687	1491.25	55.6667
1491.73	53.346	1491.73	55.7283
1492.21	53.3977	1492.21	55.7637
1492.7	53.4319	1492.7	55.7824
1493.18	53.46	1493.18	55.7965
1493.66	53.4932	1493.66	55.8173
1494.14	53.5398	1494.14	55.8528
1494.62	53.6035	1494.62	55.9065
1495.11	53.6826	1495.11	55.9764
1495.59	53.7703	1495.59	56.0558
1496.07	53.8583	1496.07	56.1362
1496.55	53.941	1496.55	56.2125
1497.04	54.0191	1497.04	56.2847
1497.52	54.0966	1497.52	56.3571
1498	54.1765	1498	56.4325
1498.48	54.2563	1498.48	56.5087
1498.96	54.3299	1498.96	56.5796
1499.45	54.3906	1499.45	56.6392
1499.93	54.4361	1499.93	56.685
1500.41	54.4689	1500.41	56.7191
1500.89	54.4947	1500.89	56.7469
1501.38	54.5191	1501.38	56.7733
1501.86	54.5445	1501.86	56.8
1502.34	54.5692	1502.34	56.8252
1502.82	54.5887	1502.82	56.8439
1503.3	54.5975	1503.3	56.851
1503.79	54.5926	1503.79	56.8433
1504.27	54.5753	1504.27	56.8223
1504.75	54.5537	1504.75	56.7962
1505.23	54.543	1505.23	56.7809
1505.71	54.5634	1505.71	56.798
1506.2	54.6276	1506.2	56.8633
1506.68	54.7193	1506.68	56.9633
1507.16	54.7902	1507.16	57.0489
1507.64	54.8034	1507.64	57.0785
1508.12	54.7659	1508.12	57.0542
1508.61	54.707	1508.61	57.004
1509.09	54.6487	1509.09	56.9504
1509.57	54.5981	1509.57	56.9024
1510.05	54.5517	1510.05	56.8578
1510.54	54.5008	1510.54	56.8098
1511.02	54.4378	1511.02	56.7512
1511.5	54.359	1511.5	56.6788
1511.98	54.267	1511.98	56.5951
1512.46	54.1691	1512.46	56.5064
1512.95	54.0733	1512.95	56.4198
[truncated: 5,158 more rows]
