# Supplementary material for: Data on structural and composition-related merits of gC3N4 nanofibres doped and undoped with Au/Pd at the atomic level for efficient catalytic CO oxidation
Source: Data Brief. 2019 Oct 30;27:104734. doi: 10.1016/j.dib.2019.104734 (PMC6849110; doi:10.1016/j.dib.2019.104734)
Supplement: Multimedia component 1 [file mmc1.zip › Fig. 3.xls]

## Sheet: Figure 3
Fig. 3a Raman						Fig. 3b Raman
Au/Pd/gC3N4NFs		gC3N4NFs				Melamine
Ramman shift / cm-1	Intensity / a.u.	Ramman shift / cm-1	Intensity / a.u.			Ramman shift / cm-1	Intensity / a.u.
99.2853	0	99.2853	0			99.2853	0
100.249	-269.29	100.249	-269.29			100.249	1793.58
101.214	-591.313	101.214	-591.313			101.214	1514.38
102.178	-965.298	102.178	-965.298			102.178	1306.52
103.142	-1372.26	103.142	-1372.26			103.142	1217.14
104.106	-1776.98	104.106	-1776.98			104.106	1182.61
105.071	-2166.34	105.071	-2166.34			105.071	1175.27
106.035	-2531.8	106.035	-2531.8			106.035	1184.42
106.999	-2871.28	106.999	-2871.28			106.999	1198.27
107.963	-3185.49	107.963	-3185.49			107.963	1188.24
108.928	-3478.17	108.928	-3478.17			108.928	1174.36
109.892	-3747.67	109.892	-3747.67			109.892	1180.17
110.856	-3991.62	110.856	-3991.62			110.856	1213.02
111.82	-4210.64	111.82	-4210.64			111.82	1274.8
112.784	-4399.65	112.784	-4399.65			112.784	1414.2
113.749	-4573.45	113.749	-4573.45			113.749	1629.41
114.713	-4732.63	114.713	-4732.63			114.713	1874.37
115.677	-4876.26	115.677	-4876.26			115.677	2142.22
116.641	-4999.58	116.641	-4999.58			116.641	2467.29
117.606	-5094.92	117.606	-5094.92			117.606	2703.69
118.57	-5158.44	118.57	-5158.44			118.57	2875.42
119.534	-5185.59	119.534	-5185.59			119.534	2970.57
120.498	-5177.03	120.498	-5177.03			120.498	2974.17
121.463	-5141.83	121.463	-5141.83			121.463	2842.47
122.427	-5103.23	122.427	-5103.23			122.427	2641.38
123.391	-5061.02	123.391	-5061.02			123.391	2373.13
124.355	-5008.48	124.355	-5008.48			124.355	2067.47
125.32	-4937.66	125.32	-4937.66			125.32	1763.17
126.284	-4840.38	126.284	-4840.38			126.284	1512.15
127.248	-4746.18	127.248	-4746.18			127.248	1310.41
128.212	-4673.66	128.212	-4673.66			128.212	1161.34
129.177	-4628.21	129.177	-4628.21			129.177	1066.26
130.141	-4607.56	130.141	-4607.56			130.141	1022.05
131.105	-4581.47	131.105	-4581.47			131.105	1017.38
132.069	-4538.99	132.069	-4538.99			132.069	1051.2
133.033	-4487.92	133.033	-4487.92			133.033	1093.3
133.998	-4422.07	133.998	-4422.07			133.998	1127.82
134.962	-4318.9	134.962	-4318.9			134.962	1149.98
135.926	-4134.32	135.926	-4134.32			135.926	1181.63
136.89	-3941.94	136.89	-3941.94			136.89	1215.58
137.855	-3780.21	137.855	-3780.21			137.855	1257.2
138.819	-3673.07	138.819	-3673.07			138.819	1312.47
139.783	-3620.28	139.783	-3620.28			139.783	1392.2
140.747	-3569.74	140.747	-3569.74			140.747	1475.2
141.712	-3465.87	141.712	-3465.87			141.712	1563.75
142.676	-3302.92	142.676	-3302.92			142.676	1650.49
143.64	-3098.57	143.64	-3098.57			143.64	1726.1
144.604	-2953.63	144.604	-2953.63			144.604	1769.42
145.569	-2965.02	145.569	-2965.02			145.569	1789.67
146.533	-3069.38	146.533	-3069.38			146.533	1802.93
147.497	-3210.18	147.497	-3210.18			147.497	1813.24
148.461	-3328.02	148.461	-3328.02			148.461	1821.53
149.425	-3376.55	149.425	-3376.55			149.425	1825.29
150.39	-3377.84	150.39	-3377.84			150.39	1826.7
151.354	-3359.11	151.354	-3359.11			151.354	1809.56
152.318	-3349.52	152.318	-3349.52			152.318	1767.31
153.282	-3383.17	153.282	-3383.17			153.282	1699.27
154.247	-3489.17	154.247	-3489.17			154.247	1594.94
155.211	-3623.89	155.211	-3623.89			155.211	1444.33
156.175	-3778.54	156.175	-3778.54			156.175	1282.2
157.139	-3943.34	157.139	-3943.34			157.139	1124.78
158.103	-4104.86	158.103	-4104.86			158.103	971.152
159.068	-4233.67	159.068	-4233.67			159.068	842.63
160.032	-4350.97	160.032	-4350.97			160.032	739.616
160.996	-4469.01	160.996	-4469.01			160.996	657.22
161.96	-4597.76	161.96	-4597.76			161.96	591.227
162.925	-4745.65	162.925	-4745.65			162.925	541.844
163.889	-4900.79	163.889	-4900.79			163.889	503.858
164.853	-5043.94	164.853	-5043.94			164.853	469.171
165.817	-5173.04	165.817	-5173.04			165.817	437.141
166.782	-5289.04	166.782	-5289.04			166.782	408.678
167.746	-5402.65	167.746	-5402.65			167.746	386.596
168.71	-5536.23	168.71	-5536.23			168.71	370.796
169.674	-5682.34	169.674	-5682.34			169.674	356.608
170.638	-5814.01	170.638	-5814.01			170.638	343.471
171.603	-5901.07	171.603	-5901.07			171.603	331.591
172.567	-5914.08	172.567	-5914.08			172.567	321.352
173.531	-5913.21	173.531	-5913.21			173.531	312.704
174.495	-5928.43	174.495	-5928.43			174.495	304.541
175.46	-5971.75	175.46	-5971.75			175.46	296.431
176.424	-6048.12	176.424	-6048.12			176.424	288.227
177.388	-6154.61	177.388	-6154.61			177.388	280.683
178.352	-6234.31	178.352	-6234.31			178.352	273.303
179.317	-6273.45	179.317	-6273.45			179.317	267.252
180.281	-6276.27	180.281	-6276.27			180.281	263.34
181.245	-6259.73	181.245	-6259.73			181.245	262.111
182.209	-6237.9	182.209	-6237.9			182.209	263.243
183.174	-6212.8	183.174	-6212.8			183.174	266.368
184.138	-6188.19	184.138	-6188.19			184.138	270.619
185.102	-6168.07	185.102	-6168.07			185.102	274.636
186.066	-6156.67	186.066	-6156.67			186.066	276.499
187.03	-6157.19	187.03	-6157.19			187.03	275.911
187.995	-6160.97	187.995	-6160.97			187.995	277.334
188.959	-6175.06	188.959	-6175.06			188.959	281.767
189.923	-6204.97	189.923	-6204.97			189.923	287.42
190.887	-6255.21	190.887	-6255.21			190.887	288.677
191.852	-6301.06	191.852	-6301.06			191.852	279.932
192.816	-6325.07	192.816	-6325.07			192.816	272.886
193.78	-6327.2	193.78	-6327.2			193.78	269.158
194.744	-6310.64	194.744	-6310.64			194.744	268.421
195.709	-6281.97	195.709	-6281.97			195.709	267.649
196.673	-6273.33	196.673	-6273.33			196.673	264.766
197.637	-6286.05	197.637	-6286.05			197.637	261.959
198.601	-6307.23	198.601	-6307.23			198.601	260.863
199.566	-6324.12	199.566	-6324.12			199.565	261.797
200.53	-6325.95	200.53	-6325.95			200.53	262.115
201.494	-6299.07	201.494	-6299.07			201.494	257.165
202.458	-6225.14	202.458	-6225.14			202.458	249.916
203.423	-6102.54	203.423	-6102.54			203.423	242.04
204.387	-5938.71	204.387	-5938.71			204.387	234.748
205.351	-5761.15	205.351	-5761.15			205.351	228.469
206.315	-5611.11	206.315	-5611.11			206.315	226.36
207.279	-5514.24	207.279	-5514.24			207.279	227.691
208.244	-5472.51	208.244	-5472.51			208.244	232.194
209.208	-5472.1	209.208	-5472.1			209.208	239.974
210.172	-5462.61	210.172	-5462.61			210.172	253.624
211.136	-5411.41	211.136	-5411.41			211.136	267.347
212.101	-5343.54	212.101	-5343.54			212.101	283.18
213.065	-5270.65	213.065	-5270.65			213.065	298.289
214.029	-5199.93	214.029	-5199.93			214.029	309.285
214.993	-5131.33	214.993	-5131.33			214.993	314.566
215.958	-5049.65	215.958	-5049.65			215.958	314.229
216.922	-4947.68	216.922	-4947.68			216.922	307.17
217.886	-4830.08	217.886	-4830.08			217.886	295.032
218.85	-4707.45	218.85	-4707.45			218.85	280.209
219.815	-4609.33	219.815	-4609.33			219.814	262.875
220.779	-4544.75	220.779	-4544.75			220.779	246.458
221.743	-4498.73	221.743	-4498.73			221.743	234.062
222.707	-4468.28	222.707	-4468.28			222.707	226.334
223.671	-4455.12	223.671	-4455.12			223.671	223.123
224.636	-4474.22	224.636	-4474.22			224.636	225.264
225.6	-4517.53	225.6	-4517.53			225.6	232.719
226.564	-4570.77	226.564	-4570.77			226.564	239.538
227.528	-4628	227.528	-4628			227.528	244.36
228.493	-4686.53	228.493	-4686.53			228.493	247.332
229.457	-4750.38	229.457	-4750.38			229.457	246.125
230.421	-4813.07	230.421	-4813.07			230.421	238.717
231.385	-4867.28	231.385	-4867.28			231.385	230.231
232.35	-4913.08	232.35	-4913.08			232.35	222.431
233.314	-4955.39	233.314	-4955.39			233.314	215.73
234.278	-5013.5	234.278	-5013.5			234.278	209.44
235.242	-5107.53	235.242	-5107.53			235.242	202.343
236.206	-5233.91	236.206	-5233.91			236.206	195.809
237.171	-5375.26	237.171	-5375.26			237.171	190.454
238.135	-5507.58	238.135	-5507.58			238.135	186.551
239.099	-5592.88	239.099	-5592.88			239.099	185.818
240.063	-5649.09	240.063	-5649.09			240.063	190.672
241.028	-5690.34	241.028	-5690.34			241.028	199.102
241.992	-5727.11	241.992	-5727.11			241.992	208.784
242.956	-5772.04	242.956	-5772.04			242.956	217.094
243.92	-5882.08	243.92	-5882.08			243.92	223.42
244.885	-6053.81	244.885	-6053.81			244.885	224.468
245.849	-6239.42	245.849	-6239.42			245.849	219.723
246.813	-6406.88	246.813	-6406.88			246.813	211.422
247.777	-6529.98	247.777	-6529.98			247.777	203.145
248.741	-6568.23	248.741	-6568.23			248.741	194.778
249.706	-6536.48	249.706	-6536.48			249.706	186.794
250.67	-6492.9	250.67	-6492.9			250.67	178.735
251.634	-6470.71	251.634	-6470.71			251.634	170.77
252.598	-6489.68	252.598	-6489.68			252.598	163.304
253.563	-6535.19	253.563	-6535.19			253.563	156.166
254.527	-6587.46	254.527	-6587.46			254.527	150.653
255.491	-6618.59	255.491	-6618.59			255.491	148.218
256.455	-6604.54	256.455	-6604.54			256.455	148.214
257.42	-6527.74	257.42	-6527.74			257.42	148.69
258.384	-6401.02	258.384	-6401.02			258.384	145.78
259.348	-6289.4	259.348	-6289.4			259.348	141.398
260.312	-6214.62	260.312	-6214.62			260.312	138.267
261.276	-6186.43	261.276	-6186.43			261.276	137.073
262.241	-6204.74	262.241	-6204.74			262.241	137.375
263.205	-6252.49	263.205	-6252.49			263.205	136.665
264.169	-6291.26	264.169	-6291.26			264.169	134.918
265.133	-6318.31	265.133	-6318.31			265.133	132.982
266.098	-6335.46	266.098	-6335.46			266.098	130.89
267.062	-6346.05	267.062	-6346.05			267.062	128.559
268.026	-6348.19	268.026	-6348.19			268.026	126.989
268.99	-6347.79	268.99	-6347.79			268.99	126.68
269.955	-6350.2	269.955	-6350.2			269.955	126.559
270.919	-6364.99	270.919	-6364.99			270.919	126.243
271.883	-6402.44	271.883	-6402.44			271.883	125.597
272.847	-6473.81	272.847	-6473.81			272.847	124.738
273.812	-6538.64	273.812	-6538.64			273.812	123.829
274.776	-6569	274.776	-6569			274.776	122.964
275.74	-6557.42	275.74	-6557.42			275.74	122.09
276.704	-6505.22	276.704	-6505.22			276.704	121.164
277.668	-6419.76	277.668	-6419.76			277.668	120.408
278.633	-6337.83	278.633	-6337.83			278.633	120.31
279.597	-6292.91	279.597	-6292.91			279.597	120.645
280.561	-6291.5	280.561	-6291.5			280.561	121.136
281.525	-6330.39	281.525	-6330.39			281.525	121.525
282.49	-6398.25	282.49	-6398.25			282.49	121.716
283.454	-6475.5	283.454	-6475.5			283.454	122.891
284.418	-6550.21	284.418	-6550.21			284.418	126.163
285.382	-6616.3	285.382	-6616.3			285.382	129.602
286.347	-6666.92	286.347	-6666.92			286.346	131.226
287.311	-6687.62	287.311	-6687.62			287.311	130.159
288.275	-6660.39	288.275	-6660.39			288.275	128.673
289.239	-6611.45	289.239	-6611.45			289.239	126.263
290.204	-6555.86	290.204	-6555.86			290.204	123.936
291.168	-6505.82	291.168	-6505.82			291.168	123.027
292.132	-6468.74	292.132	-6468.74			292.132	125.328
293.096	-6438.58	293.096	-6438.58			293.096	127.539
294.06	-6394.59	294.06	-6394.59			294.06	127.075
295.025	-6332.97	295.025	-6332.97			295.025	124.727
295.989	-6258.25	295.989	-6258.25			295.989	121.676
296.953	-6185.27	296.953	-6185.27			296.953	119.25
297.917	-6142.65	297.917	-6142.65			297.917	117.73
298.882	-6115.84	298.882	-6115.84			298.882	117.618
299.846	-6092.4	299.846	-6092.4			299.846	119.062
300.81	-6063.24	300.81	-6063.24			300.81	121.54
301.774	-6023.3	301.774	-6023.3			301.774	123.856
302.738	-5942.86	302.738	-5942.86			302.738	126.927
303.703	-5827.97	303.703	-5827.97			303.703	128.472
304.667	-5700.34	304.667	-5700.34			304.667	127.07
305.631	-5577.26	305.631	-5577.26			305.631	123.912
306.596	-5473.86	306.596	-5473.86			306.595	122.347
307.56	-5412.41	307.56	-5412.41			307.56	126.061
308.524	-5391.75	308.524	-5391.75			308.524	128.644
309.488	-5378.13	309.488	-5378.13			309.488	127.71
310.452	-5343.49	310.452	-5343.49			310.452	124.17
311.417	-5267.16	311.417	-5267.16			311.417	120.99
312.381	-5162.52	312.381	-5162.52			312.381	121.881
313.345	-5078.84	313.345	-5078.84			313.345	124.279
314.309	-5035.23	314.309	-5035.23			314.309	126.521
315.274	-5042.36	315.274	-5042.36			315.274	128.114
316.238	-5100.13	316.238	-5100.13			316.238	128.964
317.202	-5183.14	317.202	-5183.14			317.202	128.541
318.166	-5201.97	318.166	-5201.97			318.166	127.067
319.13	-5152.84	319.13	-5152.84			319.13	126.638
320.095	-5068.6	320.095	-5068.6			320.095	127.997
321.059	-4992.42	321.059	-4992.42			321.059	130.875
322.023	-4965.03	322.023	-4965.03			322.023	132.733
322.987	-4990.29	322.987	-4990.29			322.987	133.189
323.952	-5043.47	323.952	-5043.47			323.952	133.085
324.916	-5093.4	324.916	-5093.4			324.916	132.179
325.88	-5115.69	325.88	-5115.69			325.88	130.68
326.844	-5101.31	326.844	-5101.31			326.844	129.965
327.809	-5106.04	327.809	-5106.04			327.809	131.201
328.773	-5146.64	328.773	-5146.64			328.773	132.827
329.737	-5218.52	329.737	-5218.52			329.737	134.436
330.701	-5317.83	330.701	-5317.83			330.701	135.841
331.666	-5443.52	331.666	-5443.52			331.666	137.063
332.63	-5584.53	332.63	-5584.53			332.63	138.028
333.594	-5698.96	333.594	-5698.96			333.594	139.001
334.558	-5777.41	334.558	-5777.41			334.558	140.037
335.522	-5823.6	335.522	-5823.6			335.522	141.166
336.487	-5852.71	336.487	-5852.71			336.487	142.478
337.451	-5892.57	337.451	-5892.57			337.451	145.613
338.415	-5954.64	338.415	-5954.64			338.415	151.519
339.379	-6030.77	339.379	-6030.77			339.379	156.193
340.344	-6109.45	340.344	-6109.45			340.344	157.602
341.308	-6178.26	341.308	-6178.26			341.308	155.437
342.272	-6229.82	342.272	-6229.82			342.272	153.793
343.236	-6289.2	343.236	-6289.2			343.236	152.377
344.201	-6360.99	344.201	-6360.99			344.2	151.907
345.165	-6431.28	345.165	-6431.28			345.165	153.164
346.129	-6480.84	346.129	-6480.84			346.129	156.326
347.093	-6486.67	347.093	-6486.67			347.093	159.806
348.058	-6446.59	348.058	-6446.59			348.058	162.648
349.022	-6379.24	349.022	-6379.24			349.022	164.941
349.986	-6306.08	349.986	-6306.08			349.986	166.223
350.95	-6252.98	350.95	-6252.98			350.95	166.398
351.914	-6250.95	351.914	-6250.95			351.914	166.126
352.879	-6305.81	352.879	-6305.81			352.879	167.977
353.843	-6383.25	353.843	-6383.25			353.843	171.399
354.807	-6468.3	354.807	-6468.3			354.807	175.633
355.771	-6536.67	355.771	-6536.67			355.771	180.394
356.736	-6556.36	356.736	-6556.36			356.736	185.879
357.7	-6500.92	357.7	-6500.92			357.7	191.411
358.664	-6447.26	358.664	-6447.26			358.664	195.54
359.628	-6421.91	359.628	-6421.91			359.628	200.582
360.592	-6430.93	360.592	-6430.93			360.592	206.637
361.557	-6466.98	361.557	-6466.98			361.557	213.304
362.521	-6515.75	362.521	-6515.75			362.521	225.095
363.485	-6514.75	363.485	-6514.75			363.485	241.21
364.449	-6452.26	364.449	-6452.26			364.449	263.719
365.414	-6350.9	365.414	-6350.9			365.414	293.213
366.378	-6244.76	366.378	-6244.76			366.378	329.91
367.342	-6169.94	367.342	-6169.94			367.342	375.843
368.306	-6139.69	368.306	-6139.69			368.306	439.035
369.271	-6149.43	369.271	-6149.43			369.271	509.414
370.235	-6189.02	370.235	-6189.02			370.235	581.973
371.199	-6242.82	371.199	-6242.82			371.199	652.625
372.163	-6291.02	372.163	-6291.02			372.163	719.345
373.127	-6317.77	373.127	-6317.77			373.127	760.916
374.092	-6335.62	374.092	-6335.62			374.092	781.7
375.056	-6349.47	375.056	-6349.47			375.056	787.235
376.02	-6360.39	376.02	-6360.39			376.02	774.559
376.985	-6366.42	376.985	-6366.42			376.985	738.528
377.949	-6361.94	377.949	-6361.94			377.949	716.352
378.913	-6335.72	378.913	-6335.72			378.913	709.89
379.877	-6289.76	379.877	-6289.76			379.877	712.147
380.841	-6243.05	380.841	-6243.05			380.841	723.317
381.806	-6220.57	381.806	-6220.57			381.806	743.221
382.77	-6250.68	382.77	-6250.68			382.77	761.418
383.734	-6304.57	383.734	-6304.57			383.734	780.399
384.698	-6346.66	384.698	-6346.66			384.698	790.898
385.663	-6363.55	385.663	-6363.55			385.663	785.316
386.627	-6351.73	386.627	-6351.73			386.627	761.101
387.591	-6318.56	387.591	-6318.56			387.591	723.245
388.555	-6299.29	388.555	-6299.29			388.555	676.008
389.519	-6305.39	389.519	-6305.39			389.519	624.053
390.484	-6324.15	390.484	-6324.15			390.484	574.543
391.448	-6346.41	391.448	-6346.41			391.448	530.898
392.412	-6367.89	392.412	-6367.89			392.412	493.079
393.376	-6394.77	393.376	-6394.77			393.376	461.564
394.341	-6413.39	394.341	-6413.39			394.341	438.323
395.305	-6412.23	395.305	-6412.23			395.305	416.963
396.269	-6387.13	396.269	-6387.13			396.269	394.891
397.233	-6338.91	397.233	-6338.91			397.233	371.789
398.198	-6275	398.198	-6275			398.198	352.967
399.162	-6224.12	399.162	-6224.12			399.162	341.752
400.126	-6189.51	400.126	-6189.51			400.126	332.49
401.09	-6157.53	401.09	-6157.53			401.09	323.902
402.055	-6115.81	402.055	-6115.81			402.055	315.573
403.019	-6057.35	403.019	-6057.35			403.019	307.501
403.983	-6002.71	403.983	-6002.71			403.983	299.734
404.947	-5972.5	404.947	-5972.5			404.947	291.95
405.911	-5961.41	405.911	-5961.41			405.911	283.941
406.876	-5955.04	406.876	-5955.04			406.876	275.771
407.84	-5934.02	407.84	-5934.02			407.84	267.783
408.804	-5878.34	408.804	-5878.34			408.804	260.949
409.768	-5803.62	409.768	-5803.62			409.768	255.16
410.733	-5726.22	410.733	-5726.22			410.733	249.071
411.697	-5652.48	411.697	-5652.48			411.697	242.123
412.661	-5584.5	412.661	-5584.5			412.661	234.427
413.625	-5520.22	413.625	-5520.22			413.625	227.31
414.59	-5420.94	414.59	-5420.94			414.59	221.052
415.554	-5286.89	415.554	-5286.89			415.554	215.338
416.518	-5154	416.518	-5154			416.518	210.1
417.482	-5058.05	417.482	-5058.05			417.482	205.128
418.447	-5025.32	418.447	-5025.32			418.447	200.011
419.411	-5049.16	419.411	-5049.16			419.411	193.942
420.375	-5087.16	420.375	-5087.16			420.375	188.584
421.339	-5111.37	421.339	-5111.37			421.339	184.97
422.303	-5106.06	422.303	-5106.06			422.303	182.923
423.268	-5068.21	423.268	-5068.21			423.268	181.578
424.232	-5020.27	424.232	-5020.27			424.232	179.564
425.196	-4994.97	425.196	-4994.97			425.196	177.337
426.16	-4984.27	426.16	-4984.27			426.16	176.236
427.125	-4960.32	427.125	-4960.32			427.125	176.498
428.089	-4900.21	428.089	-4900.21			428.089	177.645
429.053	-4796.56	429.053	-4796.56			429.053	178.457
430.017	-4733.42	430.017	-4733.42			430.017	178.29
430.981	-4746.86	430.981	-4746.86			430.981	177.981
431.946	-4811.45	431.946	-4811.45			431.946	177.208
432.91	-4898.49	432.91	-4898.49			432.91	176.536
433.874	-4973.88	433.874	-4973.88			433.874	177.059
434.839	-4973.56	434.839	-4973.56			434.839	180.173
435.803	-4884.55	435.803	-4884.55			435.803	183.279
436.767	-4817.28	436.767	-4817.28			436.767	184.746
437.731	-4831.03	437.731	-4831.03			437.731	185.476
438.695	-4942.4	438.695	-4942.4			438.695	187.058
439.66	-5109.63	439.66	-5109.63			439.66	191.319
440.624	-5244.76	440.624	-5244.76			440.624	196.281
441.588	-5306.46	441.588	-5306.46			441.588	199.282
442.552	-5278.4	442.552	-5278.4			442.552	201.087
443.517	-5177.76	443.517	-5177.76			443.517	203.007
444.481	-5052.16	444.481	-5052.16			444.481	206.364
445.445	-5016.87	445.445	-5016.87			445.445	210.749
446.409	-5095.43	446.409	-5095.43			446.409	213.106
447.373	-5212.92	447.373	-5212.92			447.373	213.62
448.338	-5326.57	448.338	-5326.57			448.338	213.212
449.302	-5406.68	449.302	-5406.68			449.302	212.79
450.266	-5437.06	450.266	-5437.06			450.266	212.758
451.23	-5414.93	451.23	-5414.93			451.23	211.627
452.195	-5401.28	452.195	-5401.28			452.195	209.566
453.159	-5408.7	453.159	-5408.7			453.159	206.225
454.123	-5427.28	454.123	-5427.28			454.123	200.838
455.087	-5433.07	455.087	-5433.07			455.087	192.988
456.052	-5406.95	456.052	-5406.95			456.052	185.682
457.016	-5367.84	457.016	-5367.84			457.016	181.142
457.98	-5331.54	457.98	-5331.54			457.98	177.817
458.944	-5301.47	458.944	-5301.47			458.944	174.928
459.909	-5275.25	459.909	-5275.25			459.909	171.986
460.873	-5245.3	460.873	-5245.3			460.873	168.842
461.837	-5205.61	461.837	-5205.61			461.837	164.2
462.801	-5170.84	462.801	-5170.84			462.801	158.717
463.765	-5147.98	463.765	-5147.98			463.765	154.66
464.73	-5144.53	464.73	-5144.53			464.73	153.32
465.694	-5165.76	465.694	-5165.76			465.694	154.547
466.658	-5207.96	466.658	-5207.96			466.658	154.404
467.622	-5223.91	467.622	-5223.91			467.622	151.96
468.587	-5197.63	468.587	-5197.63			468.587	149.713
469.551	-5142.35	469.551	-5142.35			469.551	148.193
470.515	-5078.31	470.515	-5078.31			470.515	147.292
471.479	-5024.7	471.479	-5024.7			471.479	146.525
472.444	-4971.59	472.444	-4971.59			472.444	145.591
473.408	-4895.14	473.408	-4895.14			473.408	145.038
474.372	-4795.32	474.372	-4795.32			474.372	145.294
475.336	-4688.18	475.336	-4688.18			475.336	146.101
476.3	-4599.1	476.3	-4599.1			476.3	146.799
477.265	-4565.21	477.265	-4565.21			477.265	146.608
478.229	-4589.23	478.229	-4589.23			478.229	145.725
479.193	-4620.98	479.193	-4620.98			479.193	144.437
480.157	-4625.26	480.157	-4625.26			480.157	142.946
481.122	-4585.86	481.122	-4585.86			481.122	141.714
482.086	-4512.04	482.086	-4512.04			482.086	141.459
483.05	-4466.06	483.05	-4466.06			483.05	142.528
484.014	-4465.68	484.014	-4465.68			484.014	142.819
484.979	-4490.85	484.979	-4490.85			484.979	142.075
485.943	-4524.88	485.943	-4524.88			485.943	140.819
486.907	-4551.16	486.907	-4551.16			486.907	139.647
487.871	-4550.9	487.871	-4550.9			487.871	138.37
488.836	-4516.16	488.836	-4516.16			488.836	137.878
489.8	-4480.96	489.8	-4480.96			489.8	138.444
490.764	-4455.53	490.764	-4455.53			490.764	139.46
491.728	-4443.56	491.728	-4443.56			491.728	140.602
492.692	-4444.2	492.692	-4444.2			492.692	141.827
493.657	-4464.93	493.657	-4464.93			493.657	142.444
494.621	-4497.09	494.621	-4497.09			494.621	141.274
495.585	-4523.58	495.585	-4523.58			495.585	139.465
496.549	-4536.96	496.549	-4536.96			496.549	138.269
497.514	-4538.56	497.514	-4538.56			497.514	138.44
498.478	-4540.46	498.478	-4540.46			498.478	139.707
499.442	-4562.96	499.442	-4562.96			499.442	140.631
500.406	-4596.99	500.406	-4596.99			500.406	141.345
501.371	-4631.59	501.371	-4631.59			501.371	141.531
502.335	-4654.45	502.335	-4654.45			502.335	140.658
503.299	-4655.74	503.299	-4655.74			503.299	138.695
504.263	-4633.06	504.263	-4633.06			504.263	137.966
505.228	-4609.92	505.228	-4609.92			505.228	139.367
506.192	-4595.06	506.192	-4595.06			506.192	140.864
507.156	-4583.57	507.156	-4583.57			507.156	142.204
508.12	-4570.9	508.12	-4570.9			508.12	143.284
509.084	-4554.84	509.084	-4554.84			509.084	143.932
510.049	-4527.48	510.049	-4527.48			510.049	143.536
511.013	-4481.31	511.013	-4481.31			511.013	143.185
511.977	-4432.03	511.977	-4432.03			511.977	143.738
512.941	-4401.94	512.941	-4401.94			512.941	144.83
513.906	-4408.18	513.906	-4408.18			513.906	145.519
514.87	-4452.81	514.87	-4452.81			514.87	144.555
515.834	-4500.03	515.834	-4500.03			515.834	142.273
516.798	-4514.87	516.798	-4514.87			516.798	140.704
517.763	-4476.42	517.763	-4476.42			517.763	139.916
518.727	-4384.46	518.727	-4384.46			518.727	139.898
519.691	-4259.79	519.691	-4259.79			519.691	140.647
520.655	-4160.55	520.655	-4160.55			520.655	142.411
521.62	-4115.99	521.62	-4115.99			521.619	143.924
522.584	-4098.64	522.584	-4098.64			522.584	145.214
523.548	-4095.36	523.548	-4095.36			523.548	146.406
524.512	-4084.61	524.512	-4084.61			524.512	147.733
525.476	-4037.91	525.476	-4037.91			525.476	149.407
526.441	-3925.55	526.441	-3925.55			526.441	150.784
527.405	-3779.95	527.405	-3779.95			527.405	151.419
528.369	-3623.54	528.369	-3623.54			528.369	151.613
529.333	-3477.49	529.333	-3477.49			529.333	151.295
530.298	-3367.22	530.298	-3367.22			530.298	150.501
531.262	-3318.67	531.262	-3318.67			531.262	149.575
532.226	-3325.47	532.226	-3325.47			532.226	149.433
533.19	-3321.7	533.19	-3321.7			533.19	149.95
534.154	-3284.21	534.154	-3284.21			534.154	151.041
535.119	-3202.99	535.119	-3202.99			535.119	152.708
536.083	-3080.81	536.083	-3080.81			536.083	154.668
537.047	-2936.49	537.047	-2936.49			537.047	155.724
538.011	-2824.67	538.011	-2824.67			538.011	154.215
538.976	-2751.53	538.976	-2751.53			538.976	154.033
539.94	-2703.64	539.94	-2703.64			539.94	156.51
540.904	-2670.35	540.904	-2670.35			540.904	160.462
541.868	-2646.49	541.868	-2646.49			541.868	163.265
542.833	-2635.93	542.833	-2635.93			542.833	163.616
543.797	-2636.67	543.797	-2636.67			543.797	163.877
544.761	-2628.73	544.761	-2628.73			544.761	164.617
545.725	-2594.92	545.725	-2594.92			545.725	165.857
546.69	-2526.63	546.69	-2526.63			546.689	167.517
547.654	-2427.12	547.654	-2427.12			547.654	169.498
548.618	-2308.81	548.618	-2308.81			548.618	171.958
549.582	-2212.45	549.582	-2212.45			549.582	174.987
550.547	-2170.57	550.547	-2170.57			550.546	178.341
551.511	-2183.89	551.511	-2183.89			551.511	181.841
552.475	-2228.44	552.475	-2228.44			552.475	185.436
553.439	-2260.05	553.439	-2260.05			553.439	189.252
554.403	-2243.44	554.403	-2243.44			554.403	192.919
555.368	-2192.78	555.368	-2192.78			555.368	195.798
556.332	-2123.58	556.332	-2123.58			556.332	199.589
557.296	-2058.28	557.296	-2058.28			557.296	205.299
558.26	-2017.56	558.26	-2017.56			558.26	212.695
559.225	-2011.58	559.225	-2011.58			559.225	219.588
560.189	-2036.14	560.189	-2036.14			560.189	225.709
561.153	-2088.25	561.153	-2088.25			561.153	231.018
562.117	-2153.91	562.117	-2153.91			562.117	234.936
563.082	-2212.63	563.082	-2212.63			563.082	238.115
564.046	-2244.89	564.046	-2244.89			564.046	241.907
565.01	-2243.67	565.01	-2243.67			565.01	247.865
565.974	-2228.89	565.974	-2228.89			565.974	254.268
566.938	-2231.52	566.938	-2231.52			566.938	258.118
567.903	-2256.86	567.903	-2256.86			567.903	260.519
568.867	-2296.52	568.867	-2296.52			568.867	263.332
569.831	-2335.44	569.831	-2335.44			569.831	268.305
570.795	-2370.39	570.795	-2370.39			570.795	275.997
571.76	-2416.39	571.76	-2416.39			571.76	298.805
572.724	-2465.87	572.724	-2465.87			572.724	336.45
573.688	-2506.9	573.688	-2506.9			573.688	384.509
574.652	-2531.82	574.652	-2531.82			574.652	445.571
575.617	-2539.8	575.617	-2539.8			575.616	524.19
576.581	-2537.2	576.581	-2537.2			576.581	585.323
577.545	-2541.34	577.545	-2541.34			577.545	629.074
578.509	-2547.92	578.509	-2547.92			578.509	653.2
579.473	-2536.51	579.473	-2536.51			579.473	650.736
580.438	-2489.24	580.438	-2489.24			580.438	624.586
581.402	-2400.56	581.402	-2400.56			581.402	589.651
582.366	-2293.51	582.366	-2293.51			582.366	549.227
583.33	-2200.35	583.33	-2200.35			583.33	511.736
584.295	-2129.47	584.295	-2129.47			584.295	485.303
585.259	-2086.3	585.259	-2086.3			585.259	469.165
586.223	-2070.79	586.223	-2070.79			586.223	458.788
587.187	-2075.41	587.187	-2075.41			587.187	448.027
588.152	-2091.19	588.152	-2091.19			588.152	436.885
589.116	-2110.74	589.116	-2110.74			589.116	425.502
590.08	-2124.12	590.08	-2124.12			590.08	414.632
591.044	-2123.94	591.044	-2123.94			591.044	402.591
592.009	-2111.09	592.009	-2111.09			592.009	386.978
592.973	-2099.14	592.973	-2099.14			592.973	365.888
593.937	-2102.91	593.937	-2102.91			593.937	347.009
594.901	-2091.73	594.901	-2091.73			594.901	331.256
595.865	-2047.11	595.865	-2047.11			595.865	317.346
596.83	-1970.31	596.83	-1970.31			596.83	304.404
597.794	-1875.94	597.794	-1875.94			597.794	292.216
598.758	-1788.35	598.758	-1788.35			598.758	281.674
599.722	-1750.84	599.722	-1750.84			599.722	274.195
600.687	-1758.41	600.687	-1758.41			600.687	268.269
601.651	-1770.53	601.651	-1770.53			601.651	263.44
602.615	-1746.5	602.615	-1746.5			602.615	259.746
603.579	-1662.78	603.579	-1662.78			603.579	257.403
604.543	-1531.79	604.543	-1531.79			604.543	256.637
605.508	-1412.41	605.508	-1412.41			605.508	257.405
606.472	-1329.96	606.472	-1329.96			606.472	258.357
607.436	-1295.64	607.436	-1295.64			607.436	259.578
608.4	-1305.75	608.4	-1305.75			608.4	260.697
609.365	-1341.47	609.365	-1341.47			609.365	261.169
610.329	-1366.65	610.329	-1366.65			610.329	260.617
611.293	-1352.01	611.293	-1352.01			611.293	261.198
612.257	-1293.74	612.257	-1293.74			612.257	263.246
613.222	-1185.69	613.222	-1185.69			613.222	266.025
614.186	-1045.53	614.186	-1045.53			614.186	268.791
615.15	-904.854	615.15	-904.854			615.15	271.307
616.114	-798.493	616.114	-798.493			616.114	274.449
617.079	-749.15	617.079	-749.15			617.079	280.812
618.043	-740.668	618.043	-740.668			618.043	286.977
619.007	-748.288	619.007	-748.288			619.007	290.166
619.971	-751.808	619.971	-751.808			619.971	290.57
620.936	-741.765	620.936	-741.765			620.936	290.597
621.9	-727.157	621.9	-727.157			621.9	293.988
622.864	-745.337	622.864	-745.337			622.864	300.815
623.828	-791.777	623.828	-791.777			623.828	307.318
624.792	-834.59	624.792	-834.59			624.792	313.648
625.757	-852.56	625.757	-852.56			625.757	319.731
626.721	-834.538	626.721	-834.538			626.721	325.005
627.685	-778.868	627.685	-778.868			627.685	328.316
628.649	-692.361	628.649	-692.361			628.649	334.124
629.614	-647.197	629.614	-647.197			629.614	343.351
630.578	-673.008	630.578	-673.008			630.578	352.83
631.542	-751.704	631.542	-751.704			631.542	360.102
632.506	-839.824	632.506	-839.824			632.506	365.159
633.471	-893.068	633.471	-893.068			633.471	372.217
634.435	-884.995	634.435	-884.995			634.435	386.394
635.399	-848.4	635.399	-848.4			635.399	402.937
636.363	-809.877	636.363	-809.877			636.363	419.187
637.327	-773.478	637.327	-773.478			637.327	434.982
638.292	-727.004	638.292	-727.004			638.292	451.762
639.256	-648.296	639.256	-648.296			639.256	472.12
640.22	-552.006	640.22	-552.006			640.22	495.997
641.184	-481.902	641.184	-481.902			641.184	517.04
642.149	-432.922	642.149	-432.922			642.149	534.18
643.113	-389.361	643.113	-389.361			643.113	551.65
644.077	-334.835	644.077	-334.835			644.077	574.48
645.041	-260.621	645.041	-260.621			645.041	604.947
646.006	-181.477	646.006	-181.477			646.006	634.642
646.97	-132.728	646.97	-132.728			646.97	662.426
647.934	-112.336	647.934	-112.336			647.934	689.61
648.898	-101.434	648.898	-101.434			648.898	716.829
649.862	-82.9812	649.862	-82.9812			649.862	744.351
650.827	-53.8375	650.827	-53.8375			650.827	772.457
651.791	-18.5724	651.791	-18.5724			651.791	800.581
652.755	40.2436	652.755	40.2436			652.755	830.115
653.719	133.588	653.719	133.588			653.719	860.404
654.684	260.96	654.684	260.96			654.684	892.844
655.648	407.419	655.648	407.419			655.648	929.639
656.612	546.616	656.612	546.616			656.612	973.615
657.576	630.593	657.576	630.593			657.576	1024.87
658.541	663.731	658.541	663.731			658.541	1078.63
659.505	682.503	659.505	682.503			659.505	1132.34
660.469	707.278	660.469	707.278			660.469	1198.89
661.433	744.804	661.433	744.804			661.433	1288.07
662.398	788.981	662.398	788.981			662.398	1400.71
663.362	830.592	663.362	830.592			663.362	1533.58
664.326	880.957	664.326	880.957			664.326	1688.14
665.29	952.917	665.29	952.917			665.29	1861.08
666.255	1045.71	666.255	1045.71			666.255	2062.31
667.219	1149.15	667.219	1149.15			667.219	2282.82
668.183	1247.27	668.183	1247.27			668.183	2502.93
669.147	1319.34	669.147	1319.34			669.147	2727.96
670.111	1367.17	670.111	1367.17			670.111	2914.29
671.076	1425.9	671.076	1425.9			671.076	3050.98
672.04	1512.94	672.04	1512.94			672.04	3129.87
673.004	1626.21	673.004	1626.21			673.004	3134.11
673.968	1748.75	673.968	1748.75			673.968	3047.83
674.933	1858.3	674.933	1858.3			674.933	2874.38
675.897	1946.91	675.897	1946.91			675.897	2661.79
676.861	2008.33	676.861	2008.33			676.861	2409.2
677.825	2041.39	677.825	2041.39			677.825	2154.51
678.789	2054.18	678.789	2054.18			678.789	1911.53
679.754	2059.41	679.754	2059.41			679.754	1679.89
680.718	2068.66	680.718	2068.66			680.718	1474.12
681.682	2093.47	681.682	2093.47			681.682	1301.36
682.646	2136	682.646	2136			682.646	1154.02
683.611	2180.51	683.611	2180.51			683.611	1038.1
684.575	2215.72	684.575	2215.72			684.575	945.369
685.539	2241.06	685.539	2241.06			685.539	866.84
686.503	2270.4	686.503	2270.4			686.503	799.71
687.468	2327.91	687.468	2327.91			687.468	742.599
688.432	2411.77	688.432	2411.77			688.432	692.006
689.396	2508.98	689.396	2508.98			689.396	647.608
690.36	2600.27	690.36	2600.27			690.36	609.97
691.324	2656.36	691.324	2656.36			691.324	579.145
692.289	2646.02	692.289	2646.02			692.289	553.604
693.253	2562.45	693.253	2562.45			693.253	528.255
694.217	2493.54	694.217	2493.54			694.217	503.521
695.182	2476.02	695.182	2476.02			695.182	481.533
696.146	2491	696.146	2491			696.146	461.979
697.11	2510.9	697.11	2510.9			697.11	444.967
698.074	2511.77	698.074	2511.77			698.074	430.917
699.038	2480.8	699.038	2480.8			699.038	421.051
700.003	2436.13	700.003	2436.13			700.003	412.293
700.967	2425.89	700.967	2425.89			700.967	404.375
701.931	2453.05	701.931	2453.05			701.931	397.24
702.895	2503.99	702.895	2503.99			702.895	390.959
703.86	2565.37	703.86	2565.37			703.86	385.442
704.824	2642.5	704.824	2642.5			704.824	380.178
705.788	2749.66	705.788	2749.66			705.788	374.075
706.752	2850.76	706.752	2850.76			706.752	367.974
707.716	2913.93	707.716	2913.93			707.716	363.336
708.681	2921.24	708.681	2921.24			708.681	360.129
709.645	2876.61	709.645	2876.61			709.645	356.71
710.609	2806.51	710.609	2806.51			710.609	350.356
711.573	2729.88	711.573	2729.88			711.573	340.017
712.538	2650.2	712.538	2650.2			712.538	332.026
713.502	2591.9	713.502	2591.9			713.502	326.976
714.466	2576.07	714.466	2576.07			714.466	323.746
715.43	2613.48	715.43	2613.48			715.43	322.096
716.395	2701.51	716.395	2701.51			716.395	322.224
717.359	2825.59	717.359	2825.59			717.359	321.374
718.323	2934.28	718.323	2934.28			718.323	317.331
719.287	3012.59	719.287	3012.59			719.287	312.916
720.251	3067.66	720.251	3067.66			720.251	309.258
721.216	3100.1	721.216	3100.1			721.216	306.319
722.18	3107.93	722.18	3107.93			722.18	303.401
723.144	3095.98	723.144	3095.98			723.144	299.856
724.109	3095.79	724.109	3095.79			724.109	296.38
725.073	3131.89	725.073	3131.89			725.073	293.476
726.037	3215.63	726.037	3215.63			726.037	291.434
727.001	3338.07	727.001	3338.07			727.001	291.323
727.965	3465.55	727.965	3465.55			727.965	294
728.93	3546.92	728.93	3546.92			728.93	299.12
729.894	3557.49	729.894	3557.49			729.894	302.563
730.858	3550.91	730.858	3550.91			730.858	302.997
731.822	3560.37	731.822	3560.37			731.822	304.341
732.787	3609.57	732.787	3609.57			732.787	308.377
733.751	3710.25	733.751	3710.25			733.751	313.9
734.715	3853.54	734.715	3853.54			734.715	318.242
735.679	3995.29	735.679	3995.29			735.679	320.764
736.644	4100.18	736.644	4100.18			736.644	320.676
737.608	4172.55	737.608	4172.55			737.608	317.377
738.572	4205.29	738.572	4205.29			738.572	312.228
739.536	4209.72	739.536	4209.72			739.536	306.592
740.5	4213.17	740.5	4213.17			740.5	301.212
741.465	4251.78	741.465	4251.78			741.465	295.765
742.429	4348.42	742.429	4348.42			742.429	288.719
743.393	4475.91	743.393	4475.91			743.393	280.782
744.357	4602.28	744.357	4602.28			744.357	274.361
745.322	4710.15	745.322	4710.15			745.322	269.812
746.286	4795.12	746.286	4795.12			746.286	267.32
747.25	4865.73	747.25	4865.73			747.25	267.374
748.214	4942.42	748.214	4942.42			748.214	270.752
749.178	5029.89	749.178	5029.89			749.178	275.882
750.143	5098.3	750.143	5098.3			750.143	283.907
751.107	5136.88	751.107	5136.88			751.107	291.939
752.071	5151.32	752.071	5151.32			752.071	298.097
753.035	5154.96	753.035	5154.96			753.035	302.348
754	5159.37	754	5159.37			754	306.288
754.964	5181.43	754.964	5181.43			754.964	309.906
755.928	5233.96	755.928	5233.96			755.928	314.774
756.892	5304.53	756.892	5304.53			756.892	322.362
757.857	5377.4	757.857	5377.4			757.857	331.932
758.821	5440.45	758.821	5440.45			758.821	341.831
759.785	5489.31	759.785	5489.31			759.785	350.578
760.749	5527.36	760.749	5527.36			760.749	358.181
761.714	5567.21	761.714	5567.21			761.714	364.569
762.678	5629.94	762.678	5629.94			762.678	369.66
763.642	5714.7	763.642	5714.7			763.642	375.753
764.606	5811.48	764.606	5811.48			764.606	384.558
765.571	5908.85	765.571	5908.85			765.571	395.553
766.535	5997.98	766.535	5997.98			766.535	405.136
767.499	6039.97	767.499	6039.97			767.499	412.989
768.463	6015.59	768.463	6015.59			768.463	418.637
769.427	5962.98	769.427	5962.98			769.427	421.281
770.392	5916.45	770.392	5916.45			770.392	422.809
771.356	5899.73	771.356	5899.73			771.356	425.493
772.32	5921.4	772.32	5921.4			772.32	430.318
773.284	5976.58	773.284	5976.58			773.284	435.019
774.249	6024.11	774.249	6024.11			774.249	436.307
775.213	6046.1	775.213	6046.1			775.213	435.839
776.177	6056.24	776.177	6056.24			776.177	435.207
777.141	6071.67	777.141	6071.67			777.141	434.952
778.106	6102.78	778.106	6102.78			778.106	434.814
779.07	6146.62	779.07	6146.62			779.07	434.222
780.034	6184.83	780.034	6184.83			780.034	433.013
780.998	6209.57	780.998	6209.57			780.998	430.888
781.962	6232.3	781.962	6232.3			781.962	427.718
782.927	6261.03	782.927	6261.03			782.927	424.087
783.891	6293.07	783.891	6293.07			783.891	420.535
784.855	6317.56	784.855	6317.56			784.855	417.02
785.819	6324.51	785.819	6324.51			785.819	412.31
786.784	6336.94	786.784	6336.94			786.784	405.594
787.748	6386.37	787.748	6386.37			787.748	398.333
788.712	6464.42	788.712	6464.42			788.712	390.253
789.676	6544.48	789.676	6544.48			789.676	381.717
790.641	6601.86	790.641	6601.86			790.641	373.473
791.605	6630.92	791.605	6630.92			791.605	366.157
792.569	6667.01	792.569	6667.01			792.569	359.127
793.533	6761.75	793.533	6761.75			793.533	350.446
794.497	6888.34	794.497	6888.34			794.497	340.675
795.462	7002.37	795.462	7002.37			795.462	331.438
796.426	7089.67	796.426	7089.67			796.426	323.517
797.39	7165.17	797.39	7165.17			797.39	316.696
798.354	7257.83	798.354	7257.83			798.354	309.982
799.319	7357.64	799.319	7357.64			799.319	302.658
800.283	7428.93	800.283	7428.93			800.283	296.435
801.247	7452.37	801.247	7452.37			801.247	292.319
802.211	7437.48	802.211	7437.48			802.211	288.454
803.176	7432.58	803.176	7432.58			803.176	283.128
804.14	7501.64	804.14	7501.64			804.14	276.236
805.104	7675.41	805.104	7675.41			805.104	270.27
806.068	7887.44	806.068	7887.44			806.068	267.113
807.033	8079.22	807.033	8079.22			807.033	264.529
807.997	8247.39	807.997	8247.39			807.997	260.98
808.961	8395.3	808.961	8395.3			808.961	256.909
809.925	8528.27	809.925	8528.27			809.925	254.113
810.889	8653.7	810.889	8653.7			810.889	254.464
811.854	8774.9	811.854	8774.9			811.854	257.523
812.818	8884.03	812.818	8884.03			812.818	259.352
813.782	8959.13	813.782	8959.13			813.782	259.817
814.746	8999.5	814.746	8999.5			814.746	260.046
815.711	9021.49	815.711	9021.49			815.711	260.945
816.675	9047.53	816.675	9047.53			816.675	262.341
817.639	9094.42	817.639	9094.42			817.639	262.823
818.603	9172.03	818.603	9172.03			818.603	262.755
819.568	9276.94	819.568	9276.94			819.568	260.915
820.532	9384.11	820.532	9384.11			820.532	256.04
821.496	9482.77	821.496	9482.77			821.496	249.929
822.46	9572.81	822.46	9572.81			822.46	243.796
823.424	9660.45	823.424	9660.45			823.424	238.141
824.389	9749.09	824.389	9749.09			824.389	233.956
825.353	9841.51	825.353	9841.51			825.353	233.73
826.317	9938.82	826.317	9938.82			826.317	235.018
827.281	10037.4	827.281	10037.4			827.281	235.206
828.246	10135	828.246	10135			828.246	233.922
829.21	10229.3	829.21	10229.3			829.21	231.693
830.174	10312.4	830.174	10312.4			830.174	229.095
831.138	10358.9	831.138	10358.9			831.138	225.895
832.103	10354	832.103	10354			832.103	223.445
833.067	10340.6	833.067	10340.6			833.067	222.153
834.031	10340.2	834.031	10340.2			834.031	221.19
834.995	10373.6	834.995	10373.6			834.995	220.355
835.96	10454.4	835.96	10454.4			835.96	219.709
836.924	10580.4	836.924	10580.4			836.924	219.354
837.888	10716.9	837.888	10716.9			837.888	219.439
838.852	10831.9	838.852	10831.9			838.852	219.16
839.817	10928.6	839.817	10928.6			839.817	218.059
840.781	11007.2	840.781	11007.2			840.781	216.602
841.745	11067.9	841.745	11067.9			841.745	215.005
842.709	11108.1	842.709	11108.1			842.709	213.484
843.673	11122.3	843.673	11122.3			843.673	212.489
844.638	11104	844.638	11104			844.638	213.112
845.602	11041	845.602	11041			845.602	214.977
846.566	10952.4	846.566	10952.4			846.566	216.006
847.53	10858.1	847.53	10858.1			847.53	216.06
848.495	10775	848.495	10775			848.495	215.527
849.459	10720.8	849.459	10720.8			849.459	214.712
850.423	10718.1	850.423	10718.1			850.423	213.592
851.387	10784.9	851.387	10784.9			851.387	212.856
852.351	10883.1	852.351	10883.1			852.351	212.491
853.316	10979.8	853.316	10979.8			853.316	212.166
854.28	11074.8	854.28	11074.8			854.28	212.043
855.244	11174.9	855.244	11174.9			855.244	211.9
856.208	11284.7	856.208	11284.7			856.208	210.905
857.173	11398.5	857.173	11398.5			857.173	208.11
858.137	11487.5	858.137	11487.5			858.137	206.223
859.101	11519.3	859.101	11519.3			859.101	209.587
860.065	11491.7	860.065	11491.7			860.065	214.962
861.03	11435	861.03	11435			861.03	218.351
861.994	11396.6	861.994	11396.6			861.994	218.514
862.958	11413.1	862.958	11413.1			862.958	216.831
863.922	11484.7	863.922	11484.7			863.922	215.688
864.886	11564.4	864.886	11564.4			864.886	215.08
865.851	11621.3	865.851	11621.3			865.851	214.138
866.815	11646.9	866.815	11646.9			866.815	212.421
867.779	11644.8	867.779	11644.8			867.779	210.795
868.744	11641.5	868.744	11641.5			868.744	210.059
869.708	11670.4	869.708	11670.4			869.708	210.234
870.672	11747.5	870.672	11747.5			870.672	210.263
871.636	11855.8	871.636	11855.8			871.636	208.724
872.6	11976.4	872.6	11976.4			872.6	208.238
873.565	12088.2	873.565	12088.2			873.565	211
874.529	12173.2	874.529	12173.2			874.529	214.888
875.493	12228.7	875.493	12228.7			875.493	217.035
876.457	12264.4	876.457	12264.4			876.457	216.071
877.422	12295.1	877.422	12295.1			877.422	213.502
878.386	12334.3	878.386	12334.3			878.386	212.046
879.35	12380.1	879.35	12380.1			879.35	211.594
880.314	12426.2	880.314	12426.2			880.314	211.941
881.279	12477.5	881.279	12477.5			881.279	213.363
882.243	12542.2	882.243	12542.2			882.243	214.867
883.207	12630	883.207	12630			883.207	215.078
884.171	12749.1	884.171	12749.1			884.171	213.743
885.135	12894.7	885.135	12894.7			885.135	212.239
886.1	13047.8	886.1	13047.8			886.1	209.464
887.064	13200.4	887.064	13200.4			887.064	207.668
888.028	13339.7	888.028	13339.7			888.028	208.583
888.992	13449.8	888.992	13449.8			888.992	210.885
889.957	13519.8	889.957	13519.8			889.957	211.693
890.921	13551.8	890.921	13551.8			890.921	209.315
891.885	13555.4	891.885	13555.4			891.885	206.179
892.849	13568.2	892.849	13568.2			892.849	205.078
893.813	13623.7	893.813	13623.7			893.813	205.335
894.778	13720.8	894.778	13720.8			894.778	206.133
895.742	13838.4	895.742	13838.4			895.742	207.082
896.706	13951.3	896.706	13951.3			896.706	208.048
897.67	14046.1	897.67	14046.1			897.67	208.948
898.635	14127.8	898.635	14127.8			898.635	210.121
899.599	14207.6	899.599	14207.6			899.599	209.555
900.563	14308.4	900.563	14308.4			900.563	205.69
901.527	14433.2	901.527	14433.2			901.527	202.225
902.492	14561.6	902.492	14561.6			902.492	201.148
903.456	14666.4	903.456	14666.4			903.456	202.073
904.42	14733.2	904.42	14733.2			904.42	203.254
905.384	14768.8	905.384	14768.8			905.384	204.733
906.349	14782.5	906.349	14782.5			906.349	205.51
907.313	14793.1	907.313	14793.1			907.313	204.413
908.277	14809.3	908.277	14809.3			908.277	202.882
909.241	14828.1	909.241	14828.1			909.241	202.727
910.206	14839	910.206	14839			910.206	204.47
911.17	14833.8	911.17	14833.8			911.17	206.809
912.134	14820.7	912.134	14820.7			912.134	207.74
913.098	14860.6	913.098	14860.6			913.098	207.315
914.062	14962.8	914.062	14962.8			914.062	206.287
915.027	15107.3	915.027	15107.3			915.027	204.029
915.991	15266.4	915.991	15266.4			915.991	202.406
916.955	15407	916.955	15407			916.955	203.138
917.919	15498.5	917.919	15498.5			917.919	206.156
918.884	15532.1	918.884	15532.1			918.884	209.191
919.848	15529.8	919.848	15529.8			919.848	212.676
920.812	15508.2	920.812	15508.2			920.812	215.604
921.776	15491.8	921.776	15491.8			921.776	217.555
922.74	15509.8	922.74	15509.8			922.74	219.15
923.705	15569.9	923.705	15569.9			923.705	221.132
924.669	15655	924.669	15655			924.669	223.671
925.633	15733.9	925.633	15733.9			925.633	226
926.597	15763.4	926.597	15763.4			926.597	226.565
927.562	15726.9	927.562	15726.9			927.562	226.407
928.526	15667.5	928.526	15667.5			928.526	227.238
929.49	15649.5	929.49	15649.5			929.49	229.481
930.454	15705	930.454	15705			930.454	233.551
931.419	15821.1	931.419	15821.1			931.419	239.995
932.383	15947.6	932.383	15947.6			932.383	248.76
933.347	16042.8	933.347	16042.8			933.347	255.752
934.311	16096.8	934.311	16096.8			934.311	259.572
935.276	16127.3	935.276	16127.3			935.276	263.333
936.24	16156.5	936.24	16156.5			936.24	267.234
937.204	16193.6	937.204	16193.6			937.204	271.603
938.168	16235.4	938.168	16235.4			938.168	276.797
939.133	16275	939.133	16275			939.133	282.912
940.097	16320.4	940.097	16320.4			940.097	289.531
941.061	16399.7	941.061	16399.7			941.061	297.565
942.025	16510.4	942.025	16510.4			942.025	305.325
942.989	16626.2	942.989	16626.2			942.989	311.308
943.954	16720.6	943.954	16720.6			943.954	315.416
944.918	16785.4	944.918	16785.4			944.918	318.253
945.882	16839.4	945.882	16839.4			945.882	320.467
946.846	16923.3	946.846	16923.3			946.846	322.362
947.811	17058.7	947.811	17058.7			947.811	325.104
948.775	17196.7	948.775	17196.7			948.775	328.855
949.739	17309.5	949.739	17309.5			949.739	332.027
950.703	17381.1	950.703	17381.1			950.703	333.636
951.668	17410.3	951.668	17410.3			951.668	334.719
952.632	17425.3	952.632	17425.3			952.632	337.114
953.596	17482.4	953.596	17482.4			953.596	341.558
954.56	17618.5	954.56	17618.5			954.56	346.216
955.524	17772.3	955.524	17772.3			955.524	349.534
956.489	17890.9	956.489	17890.9			956.489	352.69
957.453	17969.5	957.453	17969.5			957.453	355.794
958.417	18024.6	958.417	18024.6			958.417	359.488
959.381	18086.6	959.381	18086.6			959.381	364.912
960.346	18187.7	960.346	18187.7			960.346	372.975
961.31	18343.9	961.31	18343.9			961.31	383.002
962.274	18522.7	962.274	18522.7			962.274	391.828
963.238	18654	963.238	18654			963.238	399.332
964.203	18733.4	964.203	18733.4			964.203	409.497
965.167	18795	965.167	18795			965.167	422.505
966.131	18872.5	966.131	18872.5			966.131	440.152
967.095	18981.4	967.095	18981.4			967.095	464.676
968.059	19119.6	968.059	19119.6			968.059	496.348
969.024	19273.9	969.024	19273.9			969.024	534.649
969.988	19407.9	969.988	19407.9			969.988	577.323
970.952	19514.4	970.952	19514.4			970.952	628.491
971.916	19609.1	971.916	19609.1			971.916	687.143
972.881	19700.2	972.881	19700.2			972.881	756.635
973.845	19786.5	973.845	19786.5			973.845	843.274
974.809	19863.6	974.809	19863.6			974.809	950.569
975.773	19932.4	975.773	19932.4			975.773	1069.02
976.738	20005	976.738	20005			976.738	1198
977.702	20091.5	977.702	20091.5			977.702	1324.91
978.666	20189.2	978.666	20189.2			978.666	1428.33
979.63	20286.4	979.63	20286.4			979.63	1504.16
980.595	20374.7	980.595	20374.7			980.595	1540.83
981.559	20458.9	981.559	20458.9			981.559	1523.68
982.523	20557.5	982.523	20557.5			982.523	1450.2
983.487	20682.8	983.487	20682.8			983.487	1347.53
984.452	20830.5	984.452	20830.5			984.452	1187.87
985.416	20985	985.416	20985			985.416	1033.49
986.38	21114.1	986.38	21114.1			986.38	888.998
987.344	21194.3	987.344	21194.3			987.344	758.605
988.308	21234.8	988.308	21234.8			988.308	646.353
989.273	21273	989.273	21273			989.273	553.319
990.237	21344	990.237	21344			990.237	478.288
991.201	21447	991.201	21447			991.201	427.081
992.165	21541.2	992.165	21541.2			992.165	389.054
993.13	21600	993.13	21600			993.13	355.979
994.094	21623.3	994.094	21623.3			994.094	326.741
995.058	21632.8	995.058	21632.8			995.058	302.187
996.022	21662.2	996.022	21662.2			996.022	283.035
996.986	21739.4	996.986	21739.4			996.986	268.685
997.951	21855.5	997.951	21855.5			997.951	254.887
998.915	21949.8	998.915	21949.8			998.915	241.132
999.879	22004.8	999.879	22004.8			999.879	228.334
1000.84	22016.4	1000.84	22016.4			1000.84	215.812
1001.81	21985.2	1001.81	21985.2			1001.81	204.864
1002.77	21932.6	1002.77	21932.6			1002.77	197.246
1003.74	21894.2	1003.74	21894.2			1003.74	193.085
1004.7	21897.4	1004.7	21897.4			1004.7	190.242
1005.66	21948.9	1005.66	21948.9			1005.66	188.769
1006.63	22041.9	1006.63	22041.9			1006.63	187.075
1007.59	22141.1	1007.59	22141.1			1007.59	183.281
1008.56	22220.8	1008.56	22220.8			1008.56	178.629
1009.52	22273.1	1009.52	22273.1			1009.52	175.272
1010.49	22298.4	1010.49	22298.4			1010.49	174.211
1011.45	22299	1011.45	22299			1011.45	174.504
1012.41	22284.9	1012.41	22284.9			1012.41	174.265
1013.38	22295.6	1013.38	22295.6			1013.38	173.411
1014.34	22347.3	1014.34	22347.3			1014.34	173.472
1015.31	22419.3	1015.31	22419.3			1015.31	174.407
1016.27	22496.4	1016.27	22496.4			1016.27	176.086
1017.24	22574.5	1017.24	22574.5			1017.24	178.711
1018.2	22656	1018.2	22656			1018.2	182.093
1019.16	22747.5	1019.16	22747.5			1019.16	185.432
1020.13	22867.1	1020.13	22867.1			1020.13	188.686
1021.09	23019.3	1021.09	23019.3			1021.09	191.757
1022.06	23145	1022.06	23145			1022.06	194.509
1023.02	23207.2	1023.02	23207.2			1023.02	196.807
1023.99	23210.8	1023.99	23210.8			1023.99	198.877
1024.95	23179.7	1024.95	23179.7			1024.95	200.619
1025.91	23143.5	1025.91	23143.5			1025.91	201.513
1026.88	23131.5	1026.88	23131.5			1026.88	200.994
1027.84	23174.8	1027.84	23174.8			1027.84	199.347
1028.81	23265.1	1028.81	23265.1			1028.81	197.43
1029.77	23367.9	1029.77	23367.9			1029.77	194.982
1030.73	23471.8	1030.73	23471.8			1030.73	193.479
1031.7	23550.4	1031.7	23550.4			1031.7	193.878
1032.66	23582.3	1032.66	23582.3			1032.66	195.246
1033.63	23575.5	1033.63	23575.5			1033.63	196.396
1034.59	23575.7	1034.59	23575.7			1034.59	197.927
1035.56	23623.7	1035.56	23623.7			1035.56	197.377
1036.52	23735.3	1036.52	23735.3			1036.52	192.64
1037.48	23897.7	1037.48	23897.7			1037.48	187.273
1038.45	24049.8	1038.45	24049.8			1038.45	182.325
1039.41	24135	1039.41	24135			1039.41	177.679
1040.38	24148.6	1040.38	24148.6			1040.38	172.598
1041.34	24140.7	1041.34	24140.7			1041.34	166.872
1042.31	24180	1042.31	24180			1042.31	162.071
1043.27	24302.2	1043.27	24302.2			1043.27	161.687
1044.23	24478.6	1044.23	24478.6			1044.23	164.529
1045.2	24653.7	1045.2	24653.7			1045.2	164.425
1046.16	24780.5	1046.16	24780.5			1046.16	160.037
1047.13	24851	1047.13	24851			1047.13	154.924
1048.09	24900.8	1048.09	24900.8			1048.09	152.356
1049.06	24978.5	1049.06	24978.5			1049.06	152.333
1050.02	25101	1050.02	25101			1050.02	152.515
1050.98	25271.8	1050.98	25271.8			1050.98	153.474
1051.95	25493	1051.95	25493			1051.95	153.594
1052.91	25690.9	1052.91	25690.9			1052.91	151.497
1053.88	25805	1053.88	25805			1053.88	148.907
1054.84	25832.6	1054.84	25832.6			1054.84	147.105
1055.81	25815.6	1055.81	25815.6			1055.81	146.522
1056.77	25810.2	1056.77	25810.2			1056.77	147.291
1057.73	25861.6	1057.73	25861.6			1057.73	149.918
1058.7	25976.5	1058.7	25976.5			1058.7	153.327
1059.66	26088	1059.66	26088			1059.66	154.844
1060.63	26168.1	1060.63	26168.1			1060.63	154.753
1061.59	26234.9	1061.59	26234.9			1061.59	154.363
1062.55	26302.5	1062.55	26302.5			1062.55	154.164
1063.52	26369.6	1063.52	26369.6			1063.52	154.043
1064.48	26427.1	1064.48	26427.1			1064.48	153.737
1065.45	26475.3	1065.45	26475.3			1065.45	153.128
1066.41	26527.8	1066.41	26527.8			1066.41	152.809
1067.38	26606.8	1067.38	26606.8			1067.38	153.706
1068.34	26706.2	1068.34	26706.2			1068.34	153.934
1069.3	26791.1	1069.3	26791.1			1069.3	152.022
1070.27	26840.1	1070.27	26840.1			1070.27	149.213
1071.23	26857.3	1071.23	26857.3			1071.23	147.544
1072.2	26863.3	1072.2	26863.3			1072.2	147.758
1073.16	26872.8	1073.16	26872.8			1073.16	148.538
1074.12	26895.1	1074.12	26895.1			1074.12	148.245
1075.09	26950.6	1075.09	26950.6			1075.09	147.687
1076.05	27032.8	1076.05	27032.8			1076.05	148.462
1077.02	27121.1	1077.02	27121.1			1077.02	150.51
1077.98	27201.3	1077.98	27201.3			1077.98	152.638
1078.95	27251.8	1078.95	27251.8			1078.95	153.964
1079.91	27251.5	1079.91	27251.5			1079.91	154.588
1080.88	27210.9	1080.88	27210.9			1080.88	155.252
1081.84	27223.3	1081.84	27223.3			1081.84	156.575
1082.8	27357.1	1082.8	27357.1			1082.8	157.415
1083.77	27546.7	1083.77	27546.7			1083.77	158.243
1084.73	27732.3	1084.73	27732.3			1084.73	157.779
1085.7	27858.3	1085.7	27858.3			1085.7	153.612
1086.66	27900.5	1086.66	27900.5			1086.66	147.43
1087.62	27881.8	1087.62	27881.8			1087.62	144.032
1088.59	27856.7	1088.59	27856.7			1088.59	146.294
1089.55	27840.6	1089.55	27840.6			1089.55	150.698
1090.52	27809.8	1090.52	27809.8			1090.52	152.418
1091.48	27793.4	1091.48	27793.4			1091.48	152.784
1092.45	27823.1	1092.45	27823.1			1092.45	153.829
1093.41	27897.4	1093.41	27897.4			1093.41	155.915
1094.37	27989.8	1094.37	27989.8			1094.37	158.002
1095.34	28075	1095.34	28075			1095.34	159.038
1096.3	28149.9	1096.3	28149.9			1096.3	159.014
1097.27	28228.9	1097.27	28228.9			1097.27	158.424
1098.23	28311.5	1098.23	28311.5			1098.23	156.564
1099.19	28375.6	1099.19	28375.6			1099.19	155.027
1100.16	28394.3	1100.16	28394.3			1100.16	153.575
1101.12	28366.5	1101.12	28366.5			1101.12	152.67
1102.09	28329.4	1102.09	28329.4			1102.09	153.159
1103.05	28328.4	1103.05	28328.4			1103.05	154.877
1104.02	28380.6	1104.02	28380.6			1104.02	156.477
1104.98	28461.3	1104.98	28461.3			1104.98	157.204
1105.94	28543.2	1105.94	28543.2			1105.94	156.966
1106.91	28615.3	1106.91	28615.3			1106.91	154.706
1107.87	28677.9	1107.87	28677.9			1107.87	151.685
1108.84	28741.4	1108.84	28741.4			1108.84	150.974
1109.8	28818.9	1109.8	28818.9			1109.8	153.608
1110.77	28915.8	1110.77	28915.8			1110.77	157.632
1111.73	29034.2	1111.73	29034.2			1111.73	160.578
1112.69	29184.1	1112.69	29184.1			1112.69	162.506
1113.66	29367	1113.66	29367			1113.66	162.905
1114.62	29533.9	1114.62	29533.9			1114.62	159.837
1115.59	29652.1	1115.59	29652.1			1115.59	157.319
1116.55	29717.5	1116.55	29717.5			1116.55	156.237
1117.52	29740.4	1117.52	29740.4			1117.52	155.816
1118.48	29748.1	1118.48	29748.1			1118.48	155.503
1119.44	29769	1119.44	29769			1119.44	155.126
1120.41	29816.3	1120.41	29816.3			1120.41	154.287
1121.37	29892.9	1121.37	29892.9			1121.37	152.36
1122.34	30034.3	1122.34	30034.3			1122.34	150.369
1123.3	30235.6	1123.3	30235.6			1123.3	149.636
1124.27	30453	1124.27	30453			1124.27	149.912
1125.23	30646.3	1125.23	30646.3			1125.23	150.882
1126.19	30785.4	1126.19	30785.4			1126.19	152.47
1127.16	30864.3	1127.16	30864.3			1127.16	154.042
1128.12	30914.8	1128.12	30914.8			1128.12	154.51
1129.09	30998.6	1129.09	30998.6			1129.09	153.653
1130.05	31143.7	1130.05	31143.7			1130.05	153.643
1131.02	31289.5	1131.02	31289.5			1131.02	154.801
1131.98	31400.6	1131.98	31400.6			1131.98	156.055
1132.94	31470.7	1132.94	31470.7			1132.94	157.529
1133.91	31507.6	1133.91	31507.6			1133.91	158.799
1134.87	31543.2	1134.87	31543.2			1134.87	159.347
1135.84	31616.1	1135.84	31616.1			1135.84	159.217
1136.8	31743.8	1136.8	31743.8			1136.8	159.202
1137.77	31911.2	1137.77	31911.2			1137.77	160.029
1138.73	32110.7	1138.73	32110.7			1138.73	161.014
1139.69	32321.7	1139.69	32321.7			1139.69	160.959
1140.66	32510.4	1140.66	32510.4			1140.66	159.98
1141.62	32660.9	1141.62	32660.9			1141.62	158.399
1142.59	32758.4	1142.59	32758.4			1142.59	156.107
1143.55	32801.1	1143.55	32801.1			1143.55	154.232
1144.51	32814.2	1144.51	32814.2			1144.51	155.105
1145.48	32848.4	1145.48	32848.4			1145.48	159.619
1146.44	32934.6	1146.44	32934.6			1146.44	163.187
1147.41	33061	1147.41	33061			1147.41	165.612
1148.37	33206.1	1148.37	33206.1			1148.37	167.101
1149.34	33332.8	1149.34	33332.8			1149.34	166.937
1150.3	33418.7	1150.3	33418.7			1150.3	166.123
1151.26	33471.3	1151.26	33471.3			1151.26	166.054
1152.23	33512.5	1152.23	33512.5			1152.23	166.867
1153.19	33557.1	1153.19	33557.1			1153.19	166.92
1154.16	33613.1	1154.16	33613.1			1154.16	164.312
1155.12	33691.1	1155.12	33691.1			1155.12	161.024
1156.09	33785.8	1156.09	33785.8			1156.09	161.354
1157.05	33900.2	1157.05	33900.2			1157.05	164.621
1158.01	34032.3	1158.01	34032.3			1158.01	168.241
1158.98	34149.3	1158.98	34149.3			1158.98	171.509
1159.94	34218.2	1159.94	34218.2			1159.94	173.832
1160.91	34234.6	1160.91	34234.6			1160.91	173.991
1161.87	34224.9	1161.87	34224.9			1161.87	171.645
1162.84	34217.9	1162.84	34217.9			1162.84	170.679
1163.8	34261.2	1163.8	34261.2			1163.8	172.815
1164.76	34361.8	1164.76	34361.8			1164.76	174.803
1165.73	34464.1	1165.73	34464.1			1165.73	175.803
1166.69	34534.1	1166.69	34534.1			1166.69	176.186
1167.66	34564.5	1167.66	34564.5			1167.66	175.988
1168.62	34559.8	1168.62	34559.8			1168.62	175.559
1169.58	34532.4	1169.58	34532.4			1169.58	176.052
1170.55	34510.3	1170.55	34510.3			1170.55	178.673
1171.51	34532.4	1171.51	34532.4			1171.51	182.284
1172.48	34609.7	1172.48	34609.7			1172.48	183.447
1173.44	34732.2	1173.44	34732.2			1173.44	182.694
1174.4	34881.1	1174.4	34881.1			1174.4	182.458
1175.37	35003.5	1175.37	35003.5			1175.37	182.952
1176.33	35062.3	1176.33	35062.3			1176.33	184.515
1177.3	35065.5	1177.3	35065.5			1177.3	188.368
1178.26	35053.8	1178.26	35053.8			1178.26	194.482
1179.23	35058.9	1179.23	35058.9			1179.23	198.756
1180.19	35088.5	1180.19	35088.5			1180.19	199.758
1181.15	35131.2	1181.15	35131.2			1181.15	200.578
1182.12	35151.3	1182.12	35151.3			1182.12	202.384
1183.08	35147.8	1183.08	35147.8			1183.08	203.967
1184.05	35151.4	1184.05	35151.4			1184.05	204.058
1185.01	35191.2	1185.01	35191.2			1185.01	203.1
1185.98	35269.8	1185.98	35269.8			1185.98	202.76
1186.94	35361.9	1186.94	35361.9			1186.94	204.14
1187.9	35437.2	1187.9	35437.2			1187.9	206.133
1188.87	35487.1	1188.87	35487.1			1188.87	206.361
1189.83	35522	1189.83	35522			1189.83	204.812
1190.8	35557.2	1190.8	35557.2			1190.8	202.649
1191.76	35620.3	1191.76	35620.3			1191.76	199.387
1192.73	35721.6	1192.73	35721.6			1192.73	196.709
1193.69	35842.6	1193.69	35842.6			1193.69	196.087
1194.65	35954.8	1194.65	35954.8			1194.65	196.88
1195.62	36040.4	1195.62	36040.4			1195.62	197.214
1196.58	36095.8	1196.58	36095.8			1196.58	197.124
1197.55	36124.4	1197.55	36124.4			1197.55	195.766
1198.51	36155.8	1198.51	36155.8			1198.51	191.729
1199.47	36201.1	1199.47	36201.1			1199.47	187.503
1200.44	36257.7	1200.44	36257.7			1200.44	184.682
1201.4	36330.9	1201.4	36330.9			1201.4	182.89
1202.37	36420.6	1202.37	36420.6			1202.37	180.752
1203.33	36508.6	1203.33	36508.6			1203.33	177.608
1204.3	36565.6	1204.3	36565.6			1204.3	174.488
1205.26	36579.3	1205.26	36579.3			1205.26	173.392
1206.22	36565.4	1206.22	36565.4			1206.22	174.604
1207.19	36561.2	1207.19	36561.2			1207.19	174.424
1208.15	36590	1208.15	36590			1208.15	172.159
1209.12	36649.4	1209.12	36649.4			1209.12	170.062
1210.08	36744.2	1210.08	36744.2			1210.08	168.896
1211.05	36885.3	1211.05	36885.3			1211.05	168.359
1212.01	37066.9	1212.01	37066.9			1212.01	168.004
1212.97	37256.7	1212.97	37256.7			1212.97	167.714
1213.94	37414.2	1213.94	37414.2			1213.94	167.526
1214.9	37512	1214.9	37512			1214.9	167.406
1215.87	37554.6	1215.87	37554.6			1215.87	167.445
1216.83	37613.7	1216.83	37613.7			1216.83	168.28
1217.8	37731.7	1217.8	37731.7			1217.8	169.348
1218.76	37900.1	1218.76	37900.1			1218.76	169.522
1219.72	38094.2	1219.72	38094.2			1219.72	168.522
1220.69	38294.5	1220.69	38294.5			1220.69	167.111
1221.65	38480.1	1221.65	38480.1			1221.65	166.14
1222.62	38619.3	1222.62	38619.3			1222.62	165.552
1223.58	38700	1223.58	38700			1223.58	165.369
1224.55	38711.4	1224.55	38711.4			1224.55	166.213
1225.51	38680.9	1225.51	38680.9			1225.51	166.626
1226.47	38658.7	1226.47	38658.7			1226.47	166.066
1227.44	38681.5	1227.44	38681.5			1227.44	165.864
1228.4	38764.6	1228.4	38764.6			1228.4	167.619
1229.37	38912.1	1229.37	38912.1			1229.37	170.513
1230.33	39109.3	1230.33	39109.3			1230.33	171.818
1231.3	39307.6	1231.3	39307.6			1231.3	170.155
1232.26	39457.1	1232.26	39457.1			1232.26	167.75
1233.22	39546.6	1233.22	39546.6			1233.22	166.748
1234.19	39599.2	1234.19	39599.2			1234.19	166.69
1235.15	39651.7	1235.15	39651.7			1235.15	167.337
1236.12	39749.8	1236.12	39749.8			1236.12	168.594
1237.08	39901.7	1237.08	39901.7			1237.08	169.568
1238.05	40060.6	1238.05	40060.6			1238.05	169.612
1239.01	40166.5	1239.01	40166.5			1239.01	168.714
1239.97	40193.1	1239.97	40193.1			1239.97	166.858
1240.94	40141.3	1240.94	40141.3			1240.94	163.401
1241.9	40034.7	1241.9	40034.7			1241.9	161.337
1242.87	39971	1242.87	39971			1242.87	162.048
1243.83	39995.1	1243.83	39995.1			1243.83	163.154
1244.79	40096.5	1244.79	40096.5			1244.79	163.986
1245.76	40265	1245.76	40265			1245.76	164.804
1246.72	40460.7	1246.72	40460.7			1246.72	166.001
1247.69	40623.3	1247.69	40623.3			1247.69	167.467
1248.65	40708.9	1248.65	40708.9			1248.65	168.734
1249.62	40718.9	1249.62	40718.9			1249.62	169.607
1250.58	40674.9	1250.58	40674.9			1250.58	169.88
1251.54	40627.3	1251.54	40627.3			1251.54	168.505
1252.51	40636.2	1252.51	40636.2			1252.51	165.975
1253.47	40696.5	1253.47	40696.5			1253.47	164.24
1254.44	40783.6	1254.44	40783.6			1254.44	163.427
1255.4	40879.7	1255.4	40879.7			1255.4	163.853
1256.37	40959	1256.37	40959			1256.37	166.704
1257.33	40992.6	1257.33	40992.6			1257.33	171.17
1258.29	40970.5	1258.29	40970.5			1258.29	173.326
1259.26	40912.9	1259.26	40912.9			1259.26	172.213
1260.22	40843.7	1260.22	40843.7			1260.22	170.72
1261.19	40818.1	1261.19	40818.1			1261.19	170.041
1262.15	40871.7	1262.15	40871.7			1262.15	169.404
1263.12	40978.7	1263.12	40978.7			1263.12	167.749
1264.08	41098.9	1264.08	41098.9			1264.08	165.728
1265.04	41203.7	1265.04	41203.7			1265.04	164.797
1266.01	41287.8	1266.01	41287.8			1266.01	165.516
1266.97	41365.1	1266.97	41365.1			1266.97	166.952
1267.94	41448.3	1267.94	41448.3			1267.94	167.776
1268.9	41515.7	1268.9	41515.7			1268.9	167.959
1269.87	41537.9	1269.87	41537.9			1269.87	168.309
1270.83	41516.2	1270.83	41516.2			1270.83	169.449
1271.79	41474.5	1271.79	41474.5			1271.79	169.493
1272.76	41471.8	1272.76	41471.8			1272.76	167.112
1273.72	41541.6	1273.72	41541.6			1273.72	164.597
1274.69	41651.9	1274.69	41651.9			1274.69	164.247
1275.65	41740.6	1275.65	41740.6			1275.65	165.609
1276.61	41774.2	1276.61	41774.2			1276.61	166.319
1277.58	41762.1	1277.58	41762.1			1277.58	165.449
1278.54	41729.2	1278.54	41729.2			1278.54	164.346
1279.51	41731.2	1279.51	41731.2			1279.51	164.127
1280.47	41788	1280.47	41788			1280.47	164.509
1281.43	41871.3	1281.43	41871.3			1281.43	165.031
1282.4	41955.9	1282.4	41955.9			1282.4	165.72
1283.36	42034.8	1283.36	42034.8			1283.36	167.258
1284.33	42106.8	1284.33	42106.8			1284.33	170.199
1285.29	42168.4	1285.29	42168.4			1285.29	173.577
1286.26	42215.6	1286.26	42215.6			1286.26	174.9
1287.22	42245.9	1287.22	42245.9			1287.22	173.268
1288.18	42267.5	1288.18	42267.5			1288.18	173.03
1289.15	42297.1	1289.15	42297.1			1289.15	175.164
1290.11	42341.6	1290.11	42341.6			1290.11	177.536
1291.08	42411.8	1291.08	42411.8			1291.08	180.014
1292.04	42519.5	1292.04	42519.5			1292.04	182.361
1293.01	42668.9	1293.01	42668.9			1293.01	184.145
1293.97	42855.7	1293.97	42855.7			1293.97	185.522
1294.93	43061.7	1294.93	43061.7			1294.93	187.227
1295.9	43246.3	1295.9	43246.3			1295.9	189.642
1296.86	43362.5	1296.86	43362.5			1296.86	192.438
1297.83	43405.3	1297.83	43405.3			1297.83	195.711
1298.79	43409.7	1298.79	43409.7			1298.79	199.146
1299.76	43412.5	1299.76	43412.5			1299.76	200.722
1300.72	43466.7	1300.72	43466.7			1300.72	200.077
1301.68	43589.8	1301.68	43589.8			1301.68	199.126
1302.65	43736.1	1302.65	43736.1			1302.65	199.369
1303.61	43848.1	1303.61	43848.1			1303.61	199.691
1304.58	43911.8	1304.58	43911.8			1304.58	197.528
1305.54	43960.6	1305.54	43960.6			1305.54	192.526
1306.51	44029.9	1306.51	44029.9			1306.51	188.219
1307.47	44160.7	1307.47	44160.7			1307.47	185.868
1308.43	44348.5	1308.43	44348.5			1308.43	184.232
1309.4	44531.7	1309.4	44531.7			1309.4	182.913
1310.36	44681.1	1310.36	44681.1			1310.36	181.533
1311.33	44809.9	1311.33	44809.9			1311.33	179.713
1312.29	44942.7	1312.29	44942.7			1312.29	177.533
1313.26	45085.6	1313.26	45085.6			1313.26	175.434
1314.22	45207.5	1314.22	45207.5			1314.22	173.701
1315.18	45255.1	1315.18	45255.1			1315.18	172.066
1316.15	45218.8	1316.15	45218.8			1316.15	169.946
1317.11	45172.1	1317.11	45172.1			1317.11	166.765
1318.08	45181.3	1318.08	45181.3			1318.08	166.201
1319.04	45256.6	1319.04	45256.6			1319.04	170.589
1320.01	45382.3	1320.01	45382.3			1320.01	174.352
1320.97	45499	1320.97	45499			1320.97	175.462
1321.93	45565.7	1321.93	45565.7			1321.93	174.441
1322.9	45608.7	1322.9	45608.7			1322.9	171.344
1323.86	45691.8	1323.86	45691.8			1323.86	166.79
1324.83	45842.1	1324.83	45842.1			1324.83	163.974
1325.79	46018.7	1325.79	46018.7			1325.79	165.073
1326.75	46151.5	1326.75	46151.5			1326.75	167.449
1327.72	46210.3	1327.72	46210.3			1327.72	167.602
1328.68	46240.8	1328.68	46240.8			1328.68	166.583
1329.65	46292.9	1329.65	46292.9			1329.65	166.309
1330.61	46405.7	1330.61	46405.7			1330.61	167.187
1331.58	46569.2	1331.58	46569.2			1331.58	168.523
1332.54	46707.7	1332.54	46707.7			1332.54	169.81
1333.5	46742.7	1333.5	46742.7			1333.5	170.746
1334.47	46665.5	1334.47	46665.5			1334.47	170.876
1335.43	46514.9	1335.43	46514.9			1335.43	170.236
1336.4	46330.1	1336.4	46330.1			1336.4	169.155
1337.36	46267.8	1337.36	46267.8			1337.36	167.41
1338.33	46415.2	1338.33	46415.2			1338.33	166.407
1339.29	46676.9	1339.29	46676.9			1339.29	166.439
1340.25	46936.5	1340.25	46936.5			1340.25	166.887
1341.22	47101.8	1341.22	47101.8			1341.22	167.247
1342.18	47131.2	1342.18	47131.2			1342.18	167.307
1343.15	47060.3	1343.15	47060.3			1343.15	167.056
1344.11	46980.6	1344.11	46980.6			1344.11	166.62
1345.08	46953.8	1345.08	46953.8			1345.08	166.254
1346.04	46963.2	1346.04	46963.2			1346.04	166.224
1347	46974.7	1347	46974.7			1347	166.522
1347.97	46989	1347.97	46989			1347.97	166.595
1348.93	47004	1348.93	47004			1348.93	166.214
1349.9	47015.2	1349.9	47015.2			1349.9	165.933
1350.86	47019.8	1350.86	47019.8			1350.86	166.226
1351.82	47018.2	1351.82	47018.2			1351.82	166.517
1352.79	47032.1	1352.79	47032.1			1352.79	165.519
1353.75	47096.7	1353.75	47096.7			1353.75	163.604
1354.72	47222.3	1354.72	47222.3			1354.72	163.873
1355.68	47359.3	1355.68	47359.3			1355.68	168.226
1356.65	47440	1356.65	47440			1356.65	172.884
1357.61	47447.2	1357.61	47447.2			1357.61	173.874
1358.57	47447	1358.57	47447			1358.57	173.072
1359.54	47486.2	1359.54	47486.2			1359.54	172.505
1360.5	47533.2	1360.5	47533.2			1360.5	172.283
1361.47	47531.4	1361.47	47531.4			1361.47	171.764
1362.43	47481.2	1362.43	47481.2			1362.43	170.601
1363.39	47438.3	1363.39	47438.3			1363.39	169.204
1364.36	47449	1364.36	47449			1364.36	168.137
1365.32	47501.3	1365.32	47501.3			1365.32	167.339
1366.29	47549.8	1366.29	47549.8			1366.29	167.07
1367.25	47572.6	1367.25	47572.6			1367.25	167.696
1368.22	47610.5	1368.22	47610.5			1368.22	168.326
1369.18	47728.5	1369.18	47728.5			1369.18	168.873
1370.14	47910.5	1370.14	47910.5			1370.14	169.454
1371.11	48063.8	1371.11	48063.8			1371.11	170.147
1372.07	48119.5	1372.07	48119.5			1372.07	170.602
1373.04	48095.7	1373.04	48095.7			1373.04	170.173
1374	48069.1	1374	48069.1			1374	168.828
1374.97	48095.8	1374.97	48095.8			1374.97	167.661
1375.93	48171.1	1375.93	48171.1			1375.93	167.966
1376.89	48270.7	1376.89	48270.7			1376.89	169.562
1377.86	48376	1377.86	48376			1377.86	171.089
1378.82	48394.4	1378.82	48394.4			1378.82	172.695
1379.79	48309.7	1379.79	48309.7			1379.79	173.069
1380.75	48219.6	1380.75	48219.6			1380.75	170.479
1381.72	48206.4	1381.72	48206.4			1381.72	168.813
1382.68	48303.5	1382.68	48303.5			1382.68	172.189
1383.64	48503.2	1383.64	48503.2			1383.64	178.29
1384.61	48747.6	1384.61	48747.6			1384.61	181.14
1385.57	48943.7	1385.57	48943.7			1385.57	179.111
1386.54	49049.1	1386.54	49049.1			1386.54	176.049
1387.5	49109.3	1387.5	49109.3			1387.5	174.037
1388.46	49155.8	1388.46	49155.8			1388.46	173.244
1389.43	49191	1389.43	49191			1389.43	174.181
1390.39	49214.6	1390.39	49214.6			1390.39	176.195
1391.36	49230.9	1391.36	49230.9			1391.36	177.741
1392.32	49245.4	1392.32	49245.4			1392.32	178.438
1393.29	49266	1393.29	49266			1393.29	178.617
1394.25	49292.9	1394.25	49292.9			1394.25	178.439
1395.21	49320.8	1395.21	49320.8			1395.21	177.984
1396.18	49358.3	1396.18	49358.3			1396.18	177.483
1397.14	49440.1	1397.14	49440.1			1397.14	176.82
1398.11	49587.7	1398.11	49587.7			1398.11	177.077
1399.07	49785.8	1399.07	49785.8			1399.07	179.477
1400.04	49993.9	1400.04	49993.9			1400.04	181.452
1401	50170.1	1401	50170.1			1401	181.598
1401.96	50295.5	1401.96	50295.5			1401.96	181.071
1402.93	50388.5	1402.93	50388.5			1402.93	180.996
1403.89	50468.9	1403.89	50468.9			1403.89	181.634
1404.86	50539.1	1404.86	50539.1			1404.86	182.818
1405.82	50595.5	1405.82	50595.5			1405.82	184.421
1406.79	50642.9	1406.79	50642.9			1406.79	186.458
1407.75	50686.6	1407.75	50686.6			1407.75	189.132
1408.71	50708.5	1408.71	50708.5			1408.71	192.679
1409.68	50693.3	1409.68	50693.3			1409.68	193.026
1410.64	50672.6	1410.64	50672.6			1410.64	186.417
1411.61	50678.3	1411.61	50678.3			1411.61	182.761
1412.57	50698.6	1412.57	50698.6			1412.57	185.155
1413.54	50712.9	1413.54	50712.9			1413.54	189.076
1414.5	50722.4	1414.5	50722.4			1414.5	191.674
1415.46	50753.8	1415.46	50753.8			1415.46	192.911
1416.43	50841.4	1416.43	50841.4			1416.43	193.051
1417.39	50999.7	1417.39	50999.7			1417.39	192.24
1418.36	51201.1	1418.36	51201.1			1418.36	192.074
1419.32	51373.5	1419.32	51373.5			1419.32	193.879
1420.29	51450.5	1420.29	51450.5			1420.29	196.84
1421.25	51457.9	1421.25	51457.9			1421.25	200.164
1422.21	51447.7	1422.21	51447.7			1422.21	203.701
1423.18	51438.1	1423.18	51438.1			1423.18	205.353
1424.14	51428.1	1424.14	51428.1			1424.14	203.619
1425.11	51417.1	1425.11	51417.1			1425.11	202.75
1426.07	51408.3	1426.07	51408.3			1426.07	206.794
1427.04	51408.4	1427.04	51408.4			1427.04	213.967
1428	51418.8	1428	51418.8			1428	219.607
1428.96	51431.4	1428.96	51431.4			1428.96	223.192
1429.93	51439.3	1429.93	51439.3			1429.93	228.179
1430.89	51461	1430.89	51461			1430.89	235.128
1431.86	51533.2	1431.86	51533.2			1431.86	244.824
1432.82	51642.6	1432.82	51642.6			1432.82	259.553
1433.78	51744.4	1433.78	51744.4			1433.78	275.388
1434.75	51800.6	1434.75	51800.6			1434.75	288.012
1435.71	51804.6	1435.71	51804.6			1435.71	297.254
1436.68	51787	1436.68	51787			1436.68	305.616
1437.64	51803.9	1437.64	51803.9			1437.64	314.697
1438.61	51890	1438.61	51890			1438.61	323.171
1439.57	52014.6	1439.57	52014.6			1439.57	328.484
1440.53	52098.8	1440.53	52098.8			1440.53	330.35
1441.5	52106.6	1441.5	52106.6			1441.5	328.131
1442.46	52072.5	1442.46	52072.5			1442.46	320.29
1443.43	52039.3	1443.43	52039.3			1443.43	311.201
1444.39	52057	1444.39	52057			1444.39	301.448
1445.36	52136.6	1445.36	52136.6			1445.36	291.057
1446.32	52213.7	1446.32	52213.7			1446.32	278.542
1447.28	52226.1	1447.28	52226.1			1447.28	265.519
1448.25	52171.2	1448.25	52171.2			1448.25	254.302
1449.21	52091.1	1449.21	52091.1			1449.21	245.819
1450.18	52032.3	1450.18	52032.3			1450.18	240.363
1451.14	52022.8	1451.14	52022.8			1451.14	238.204
1452.11	52067.2	1452.11	52067.2			1452.11	238.433
1453.07	52136.9	1453.07	52136.9			1453.07	238.792
1454.03	52183	1454.03	52183			1454.03	239.263
1455	52197.3	1455	52197.3			1455	238.563
1455.96	52225.6	1455.96	52225.6			1455.96	235.457
1456.93	52291	1456.93	52291			1456.93	233.363
1457.89	52361.7	1457.89	52361.7			1457.89	234.958
1458.85	52398.7	1458.85	52398.7			1458.85	236.367
1459.82	52403.4	1459.82	52403.4			1459.82	232.541
1460.78	52414.1	1460.78	52414.1			1460.78	225.083
1461.75	52470.1	1461.75	52470.1			1461.75	220.685
1462.71	52580.5	1462.71	52580.5			1462.71	221.827
1463.67	52709.6	1463.67	52709.6			1463.67	223.157
1464.64	52788.5	1464.64	52788.5			1464.64	219.373
1465.6	52779.9	1465.6	52779.9			1465.6	213.223
1466.57	52741.2	1466.57	52741.2			1466.57	210.952
1467.53	52719.2	1467.53	52719.2			1467.53	211.941
1468.5	52716.5	1468.5	52716.5			1468.5	211.842
1469.46	52719.3	1469.46	52719.3			1469.46	209.097
1470.42	52724.2	1470.42	52724.2			1470.42	206.392
1471.39	52746.7	1471.39	52746.7			1471.39	205.766
1472.35	52804.3	1472.35	52804.3			1472.35	206.859
1473.32	52895.7	1473.32	52895.7			1473.32	209.37
1474.28	53002.4	1474.28	53002.4			1474.28	213.374
1475.25	53106.5	1475.25	53106.5			1475.25	214.951
1476.21	53195.9	1476.21	53195.9			1476.21	211.141
1477.17	53268.1	1477.17	53268.1			1477.17	208.036
1478.14	53336.3	1478.14	53336.3			1478.14	210.203
1479.1	53398.8	1479.1	53398.8			1479.1	214.46
1480.07	53449.4	1480.07	53449.4			1480.07	217.946
1481.03	53489.9	1481.03	53489.9			1481.03	220.571
1482	53530.6	1482	53530.6			1482	223.463
1482.96	53582.4	1482.96	53582.4			1482.96	227.137
1483.92	53649.2	1483.92	53649.2			1483.92	230.754
1484.89	53729.5	1484.89	53729.5			1484.89	233.028
1485.85	53821.7	1485.85	53821.7			1485.85	234.167
1486.82	53924.9	1486.82	53924.9			1486.82	236.362
1487.78	54042.4	1487.78	54042.4			1487.78	240.162
1488.74	54171.6	1488.74	54171.6			1488.74	243.618
1489.71	54276.2	1489.71	54276.2			1489.71	247.468
1490.67	54329.1	1490.67	54329.1			1490.67	249.415
1491.64	54346.9	1491.64	54346.9			1491.64	247.147
1492.6	54359.5	1492.6	54359.5			1492.6	243.736
1493.57	54390.7	1493.57	54390.7			1493.57	242.157
1494.53	54446.1	1494.53	54446.1			1494.53	242.734
1495.49	54511.3	1495.49	54511.3			1495.49	244.644
1496.46	54565.7	1496.46	54565.7			1496.46	247.278
1497.42	54604.3	1497.42	54604.3			1497.42	249.657
1498.39	54645.1	1498.39	54645.1			1498.39	250.155
1499.35	54718.6	1499.35	54718.6			1499.35	249.065
1500.32	54829.9	1500.32	54829.9			1500.32	251.166
1501.28	54941.8	1501.28	54941.8			1501.28	259.104
1502.24	55031.5	1502.24	55031.5			1502.24	265.812
1503.21	55116	1503.21	55116			1503.21	271.445
1504.17	55209.7	1504.17	55209.7			1504.17	275.857
1505.14	55324.5	1505.14	55324.5			1505.14	277.898
1506.1	55457.8	1506.1	55457.8			1506.1	279.356
1507.07	55592.9	1507.07	55592.9			1507.07	282.267
1508.03	55718.1	1508.03	55718.1			1508.03	286.909
1508.99	55827	1508.99	55827			1508.99	292.441
1509.96	55891.9	1509.96	55891.9			1509.96	298.296
1510.92	55861.4	1510.92	55861.4			1510.92	305.028
1511.89	55743.3	1511.89	55743.3			1511.89	314.332
1512.85	55663.1	1512.85	55663.1			1512.85	325.892
1513.82	55718.8	1513.82	55718.8			1513.82	333.926
1514.78	55858.2	1514.78	55858.2			1514.78	338.78
1515.74	56000.5	1515.74	56000.5			1515.74	339.038
1516.71	56035.8	1516.71	56035.8			1516.71	330.255
1517.67	55936.7	1517.67	55936.7			1517.67	320.457
1518.64	55801.9	1518.64	55801.9			1518.64	315.111
1519.6	55733.4	1519.6	55733.4			1519.6	313.337
1520.57	55751.8	1520.57	55751.8			1520.57	312.885
1521.53	55833.9	1521.53	55833.9			1521.53	313.331
1522.49	55958.4	1522.49	55958.4			1522.49	315.031
1523.46	56079.3	1523.46	56079.3			1523.46	317.8
1524.42	56147.4	1524.42	56147.4			1524.42	322.389
1525.39	56156.7	1525.39	56156.7			1525.39	330.126
1526.35	56122.5	1526.35	56122.5			1526.35	340.541
1527.32	56074.6	1527.32	56074.6			1527.32	352.7
1528.28	56040.7	1528.28	56040.7			1528.28	366.71
1529.24	56026	1529.24	56026			1529.24	379.611
1530.21	55993.2	1530.21	55993.2			1530.21	389.374
1531.17	55919.2	1531.17	55919.2			1531.17	398.769
1532.14	55819.5	1532.14	55819.5			1532.14	411.352
1533.1	55730.7	1533.1	55730.7			1533.1	425.574
1534.06	55685.7	1534.06	55685.7			1534.06	437.706
1535.03	55708.2	1535.03	55708.2			1535.03	447.462
1535.99	55794.6	1535.99	55794.6			1535.99	455.623
1536.96	55919	1536.96	55919			1536.96	461.878
1537.92	56074	1537.92	56074			1537.92	467.231
1538.89	56221.3	1538.89	56221.3			1538.89	472.451
1539.85	56277.3	1539.85	56277.3			1539.85	476.487
1540.81	56221.8	1540.81	56221.8			1540.81	476.216
1541.78	56085.3	1541.78	56085.3			1541.78	473.601
1542.74	55930	1542.74	55930			1542.74	478.04
1543.71	55858.4	1543.71	55858.4			1543.71	494.593
1544.67	55924.5	1544.67	55924.5			1544.67	514.545
1545.63	56058.9	1545.63	56058.9			1545.63	526.26
1546.6	56139.6	1546.6	56139.6			1546.6	532.146
1547.56	56120.6	1547.56	56120.6			1547.56	545.173
1548.53	56043.5	1548.53	56043.5			1548.53	566.94
1549.49	55964.1	1549.49	55964.1			1549.49	586.339
1550.46	55958.9	1550.46	55958.9			1550.46	603.057
1551.42	56042.2	1551.42	56042.2			1551.42	614.983
1552.38	56112.4	1552.38	56112.4			1552.38	619.448
1553.35	56132.5	1553.35	56132.5			1553.35	618.985
1554.31	56131.5	1554.31	56131.5			1554.31	615.905
1555.28	56126.8	1555.28	56126.8			1555.28	610.405
1556.24	56118.6	1556.24	56118.6			1556.24	601.041
1557.21	56123.7	1557.21	56123.7			1557.21	587.742
1558.17	56163.6	1558.17	56163.6			1558.17	574.629
1559.13	56233.6	1559.13	56233.6			1559.13	566.13
1560.1	56305.4	1560.1	56305.4			1560.1	560.116
1561.06	56344.1	1561.06	56344.1			1561.06	548.641
1562.03	56307.3	1562.03	56307.3			1562.03	529.51
1562.99	56202	1562.99	56202			1562.99	516.209
1563.96	56114.6	1563.96	56114.6			1563.96	515.376
1564.92	56105.4	1564.92	56105.4			1564.92	513.343
1565.88	56175	1565.88	56175			1565.88	502.381
1566.85	56322.2	1566.85	56322.2			1566.85	492.536
1567.81	56501.2	1567.81	56501.2			1567.81	493.421
1568.78	56663.7	1568.78	56663.7			1568.78	499.228
1569.74	56784.5	1569.74	56784.5			1569.74	498.301
1570.7	56840.2	1570.7	56840.2			1570.7	488.422
1571.67	56823.1	1571.67	56823.1			1571.67	478.536
1572.63	56767.7	1572.63	56767.7			1572.63	476.389
1573.6	56730.6	1573.6	56730.6			1573.6	477.957
1574.56	56737.5	1574.56	56737.5			1574.56	472.864
1575.53	56779.3	1575.53	56779.3			1575.53	460.223
1576.49	56830.4	1576.49	56830.4			1576.49	447.358
1577.45	56840.6	1577.45	56840.6			1577.45	434.627
1578.42	56798	1578.42	56798			1578.42	420.359
1579.38	56766.1	1579.38	56766.1			1579.38	405.509
1580.35	56782.7	1580.35	56782.7			1580.35	388.762
1581.31	56828.5	1581.31	56828.5			1581.31	366.384
1582.28	56870.8	1582.28	56870.8			1582.28	342.913
1583.24	56915.5	1583.24	56915.5			1583.24	324.593
1584.2	57021.1	1584.2	57021.1			1584.2	311.897
1585.17	57230.9	1585.17	57230.9			1585.17	300.921
1586.13	57505.5	1586.13	57505.5			1586.13	288.965
1587.1	57741	1587.1	57741			1587.1	276.337
1588.06	57845.3	1588.06	57845.3			1588.06	263.515
1589.03	57772.2	1589.03	57772.2			1589.03	250.624
1589.99	57581.6	1589.99	57581.6			1589.99	241.235
1590.95	57414.3	1590.95	57414.3			1590.95	238.601
1591.92	57334	1591.92	57334			1591.92	234.572
1592.88	57291.8	1592.88	57291.8			1592.88	227.08
1593.85	57282.7	1593.85	57282.7			1593.85	220.445
1594.81	57305.5	1594.81	57305.5			1594.81	216.558
1595.78	57353.3	1595.78	57353.3			1595.78	213.926
1596.74	57430.9	1596.74	57430.9			1596.74	211.297
1597.7	57551.9	1597.7	57551.9			1597.7	208.525
1598.67	57703.6	1598.67	57703.6			1598.67	205.532
1599.63	57823.3	1599.63	57823.3			1599.63	202.324
1600.6	57843.5	1600.6	57843.5			1600.6	199.862
1601.56	57772.3	1601.56	57772.3			1601.56	199.416
1602.53	57697.5	1602.53	57697.5			1602.53	200.477
1603.49	57692.5	1603.49	57692.5			1603.49	200.698
1604.45	57777.7	1604.45	57777.7			1604.45	199.612
1605.42	57911.9	1605.42	57911.9			1605.42	199.838
1606.38	57977.8	1606.38	57977.8			1606.38	202.037
1607.35	57944.6	1607.35	57944.6			1607.35	203.759
1608.31	57891.9	1608.31	57891.9			1608.31	204.312
1609.28	57869.9	1609.28	57869.9			1609.28	205.082
1610.24	57865.6	1610.24	57865.6			1610.24	206.865
1611.2	57851	1611.2	57851			1611.2	209.418
1612.17	57812.6	1612.17	57812.6			1612.17	212.859
1613.13	57762.1	1613.13	57762.1			1613.13	216.743
1614.1	57729.2	1614.1	57729.2			1614.1	219.22
1615.06	57737.8	1615.06	57737.8			1615.06	219.123
1616.02	57784.7	1616.02	57784.7			1616.02	218.023
1616.99	57839.7	1616.99	57839.7			1616.99	218.54
1617.95	57881.7	1617.95	57881.7			1617.95	220.526
1618.92	57913.6	1618.92	57913.6			1618.92	221.751
1619.88	57940.8	1619.88	57940.8			1619.88	222.278
1620.85	57959	1620.85	57959			1620.85	221.859
1621.81	57955.9	1621.81	57955.9			1621.81	219.377
1622.77	57926.8	1622.77	57926.8			1622.77	217.282
1623.74	57892	1623.74	57892			1623.74	216.705
1624.7	57873.2	1624.7	57873.2			1624.7	217.055
1625.67	57868.9	1625.67	57868.9			1625.67	217.954
1626.63	57862.8	1626.63	57862.8			1626.63	219.01
1627.6	57840.5	1627.6	57840.5			1627.6	219.836
1628.56	57799.5	1628.56	57799.5			1628.56	220.203
1629.52	57750.8	1629.52	57750.8			1629.52	219.498
1630.49	57710.3	1630.49	57710.3			1630.49	217.02
1631.45	57685.1	1631.45	57685.1			1631.45	213.897
1632.42	57670.2	1632.42	57670.2			1632.42	213.513
1633.38	57659	1633.38	57659			1633.38	216.685
1634.35	57648.7	1634.35	57648.7			1634.35	217.469
1635.31	57656.1	1635.31	57656.1			1635.31	213.623
1636.27	57684.1	1636.27	57684.1			1636.27	211.034
1637.24	57708.2	1637.24	57708.2			1637.24	211.397
1638.2	57705.6	1638.2	57705.6			1638.2	212.042
1639.17	57662.9	1639.17	57662.9			1639.17	212.028
1640.13	57579.1	1640.13	57579.1			1640.13	210.8
1641.09	57478.6	1641.09	57478.6			1641.09	206.661
1642.06	57399.5	1642.06	57399.5			1642.06	200.733
1643.02	57362.7	1643.02	57362.7			1643.02	197.248
1643.99	57368.4	1643.99	57368.4			1643.99	198.447
1644.95	57406.6	1644.95	57406.6			1644.95	202.296
1645.92	57463.8	1645.92	57463.8			1645.92	206.267
1646.88	57541.6	1646.88	57541.6			1646.88	210.24
1647.84	57634.1	1647.84	57634.1			1647.84	213.247
1648.81	57709.9	1648.81	57709.9			1648.81	215.395
1649.77	57742.9	1649.77	57742.9			1649.77	215.804
1650.74	57711	1650.74	57711			1650.74	210.957
1651.7	57616.6	1651.7	57616.6			1651.7	209.291
1652.66	57511.9	1652.66	57511.9			1652.66	216.334
1653.63	57441.1	1653.63	57441.1			1653.63	224.569
1654.59	57414.9	1654.59	57414.9			1654.59	228.398
1655.56	57431.1	1655.56	57431.1			1655.56	228.661
1656.52	57487.5	1656.52	57487.5			1656.52	227.714
1657.49	57594.1	1657.49	57594.1			1657.49	226.432
1658.45	57757.3	1658.45	57757.3			1658.45	224.719
1659.41	57940.5	1659.41	57940.5			1659.41	222.4
1660.38	58074.3	1660.38	58074.3			1660.38	219.5
1661.34	58120.5	1661.34	58120.5			1661.34	216.18
1662.31	58083.9	1662.31	58083.9			1662.31	212.506
1663.27	58010.1	1663.27	58010.1			1663.27	209.787
1664.24	58003.3	1664.24	58003.3			1664.24	208.853
1665.2	58098.5	1665.2	58098.5			1665.2	208.176
1666.16	58178.3	1666.16	58178.3			1666.16	207.215
1667.13	58178.6	1667.13	58178.6			1667.13	206.31
1668.09	58099.6	1668.09	58099.6			1668.09	205.864
1669.06	57968.3	1669.06	57968.3			1669.06	205.433
1670.02	57850.3	1670.02	57850.3			1670.02	205.256
1670.99	57802.1	1670.99	57802.1			1670.99	204.848
1671.95	57825.7	1671.95	57825.7			1671.95	202.718
1672.91	57902.7	1672.91	57902.7			1672.91	198.69
1673.88	58022.2	1673.88	58022.2			1673.88	194.877
1674.84	58172.9	1674.84	58172.9			1674.84	193.044
1675.81	58333.9	1675.81	58333.9			1675.81	192.05
1676.77	58477.7	1676.77	58477.7			1676.77	189.321
1677.73	58570.3	1677.73	58570.3			1677.73	184.678
1678.7	58604.2	1678.7	58604.2			1678.7	180.088
1679.66	58598.8	1679.66	58598.8			1679.66	174.847
1680.63	58573.6	1680.63	58573.6			1680.63	171.329
1681.59	58543.5	1681.59	58543.5			1681.59	170.796
1682.56	58520.2	1682.56	58520.2			1682.56	170.686
1683.52	58507.8	1683.52	58507.8			1683.52	169.64
1684.48	58516.4	1684.48	58516.4			1684.48	168.84
1685.45	58559.5	1685.45	58559.5			1685.45	170.683
1686.41	58651.3	1686.41	58651.3			1686.41	173.658
1687.38	58779.3	1687.38	58779.3			1687.38	173.166
1688.34	58894.7	1688.34	58894.7			1688.34	168.066
1689.31	58951.8	1689.31	58951.8			1689.31	163.175
1690.27	58954.7	1690.27	58954.7			1690.27	162.97
1691.23	58946.5	1691.23	58946.5			1691.23	165.725
1692.2	58958.3	1692.2	58958.3			1692.2	167.187
1693.16	58985.7	1693.16	58985.7			1693.16	167.2
1694.13	59002.2	1694.13	59002.2			1694.13	168.101
1695.09	58989.9	1695.09	58989.9			1695.09	171.259
1696.06	58963.4	1696.06	58963.4			1696.06	171.827
1697.02	58952.5	1697.02	58952.5			1697.02	165.467
1697.98	58945.8	1697.98	58945.8			1697.98	160.202
1698.95	58920.5	1698.95	58920.5			1698.95	160.539
1699.91	58886.1	1699.91	58886.1			1699.91	162.682
1700.88	58871.4	1700.88	58871.4			1700.88	162.74
1701.84	58886.5	1701.84	58886.5			1701.84	160.989
1702.81	58911.8	1702.81	58911.8			1702.81	159.146
1703.77	58920.1	1703.77	58920.1			1703.77	157.886
1704.73	58905.8	1704.73	58905.8			1704.73	157.69
1705.7	58893.5	1705.7	58893.5			1705.7	159.2
1706.66	58908	1706.66	58908			1706.66	161.803
1707.63	58949.1	1707.63	58949.1			1707.63	164.793
1708.59	59004.4	1708.59	59004.4			1708.59	167.98
1709.56	59050.5	1709.56	59050.5			1709.56	167.958
1710.52	59039.6	1710.52	59039.6			1710.52	163.444
1711.48	58951.5	1711.48	58951.5			1711.48	160.288
1712.45	58846.3	1712.45	58846.3			1712.45	161.361
1713.41	58792.8	1713.41	58792.8			1713.41	162.82
1714.38	58796.5	1714.38	58796.5			1714.38	161.651
1715.34	58812.3	1715.34	58812.3			1715.34	159.731
1716.31	58783.6	1716.31	58783.6			1716.31	158.794
1717.27	58690.2	1717.27	58690.2			1717.27	158.875
1718.23	58570.2	1718.23	58570.2			1718.23	160.288
1719.2	58509.3	1719.2	58509.3			1719.2	163.37
1720.16	58539.6	1720.16	58539.6			1720.16	165.223
1721.13	58589.4	1721.13	58589.4			1721.13	162.565
1722.09	58574.6	1722.09	58574.6			1722.09	158.434
1723.05	58479.7	1723.05	58479.7			1723.05	157.643
1724.02	58337	1724.02	58337			1724.02	159.195
1724.98	58204.4	1724.98	58204.4			1724.98	159.233
1725.95	58157.1	1725.95	58157.1			1725.95	157.522
1726.91	58199.7	1726.91	58199.7			1726.91	157.155
1727.88	58226.3	1727.88	58226.3			1727.88	159.413
1728.84	58153.4	1728.84	58153.4			1728.84	161.279
1729.8	57997.3	1729.8	57997.3			1729.8	159.594
1730.77	57821.2	1730.77	57821.2			1730.77	157.164
1731.73	57702.6	1731.73	57702.6			1731.73	160.245
1732.7	57702.4	1732.7	57702.4			1732.7	167.295
1733.66	57791.1	1733.66	57791.1			1733.66	169.602
1734.62	57872.7	1734.62	57872.7			1734.62	164.363
1735.59	57898.1	1735.59	57898.1			1735.59	160.344
1736.55	57879.4	1736.55	57879.4			1736.55	162.324
1737.52	57838.1	1737.52	57838.1			1737.52	165.557
1738.48	57790.9	1738.48	57790.9			1738.48	165.667
1739.45	57743.7	1739.45	57743.7			1739.45	164.781
1740.41	57680.2	1740.41	57680.2			1740.41	167.611
1741.38	57583.4	1741.38	57583.4			1741.38	173.182
1742.34	57471.5	1742.34	57471.5			1742.34	175.086
1743.3	57391.5	1743.3	57391.5			1743.3	171.299
1744.27	57370.3	1744.27	57370.3			1744.27	167.219
1745.23	57385	1745.23	57385			1745.23	167.043
1746.2	57392.4	1746.2	57392.4			1746.2	168.837
1747.16	57366.5	1747.16	57366.5			1747.16	169.021
1748.12	57283.5	1748.12	57283.5			1748.12	167.587
1749.09	57159.9	1749.09	57159.9			1749.09	167.344
1750.05	57127.5	1750.05	57127.5			1750.05	169.075
1751.02	57229.9	1751.02	57229.9			1751.02	171.077
1751.98	57373.3	1751.98	57373.3			1751.98	174.312
1752.94	57465.7	1752.94	57465.7			1752.94	175.768
1753.91	57461.6	1753.91	57461.6			1753.91	172.648
1754.87	57371.6	1754.87	57371.6			1754.87	168.384
1755.84	57272.4	1755.84	57272.4			1755.84	166.08
1756.8	57218.1	1756.8	57218.1			1756.8	165.721
1757.77	57186.3	1757.77	57186.3			1757.77	166.378
1758.73	57132.4	1758.73	57132.4			1758.73	167.536
1759.69	57056	1759.69	57056			1759.69	169.069
1760.66	57005.7	1760.66	57005.7			1760.66	170.969
1761.62	57029.7	1761.62	57029.7			1761.62	172.453
1762.59	57107.5	1762.59	57107.5			1762.59	171.944
1763.55	57155.9	1763.55	57155.9			1763.55	169.622
1764.52	57131.1	1764.52	57131.1			1764.52	168.525
1765.48	57041.1	1765.48	57041.1			1765.48	169.13
1766.44	56923.1	1766.44	56923.1			1766.44	169.666
1767.41	56875.2	1767.41	56875.2			1767.41	171.086
1768.37	56942.1	1768.37	56942.1			1768.37	171.481
1769.34	57035.6	1769.34	57035.6			1769.34	169.117
1770.3	57099.7	1770.3	57099.7			1770.3	166.503
1771.27	57114	1771.27	57114			1771.27	165.068
1772.23	57069.2	1772.23	57069.2			1772.23	164.481
1773.19	56997.7	1773.19	56997.7			1773.19	164.585
1774.16	56954.8	1774.16	56954.8			1774.16	165.135
1775.12	56964.9	1775.12	56964.9			1775.12	165.357
1776.09	57007.1	1776.09	57007.1			1776.09	164.849
1777.05	57045.3	1777.05	57045.3			1777.05	163.875
1778.02	57061	1778.02	57061			1778.02	162.322
1778.98	57060.8	1778.98	57060.8			1778.98	161.005
1779.94	57057.1	1779.94	57057.1			1779.94	162.641
1780.91	57050.2	1780.91	57050.2			1780.91	166.7
1781.87	57030.7	1781.87	57030.7			1781.87	167.33
1782.84	56994.1	1782.84	56994.1			1782.84	163.514
1783.8	56954.6	1783.8	56954.6			1783.8	159.821
1784.77	56945.2	1784.77	56945.2			1784.77	157.326
1785.73	56979.7	1785.73	56979.7			1785.73	156.499
1786.69	57019.3	1786.69	57019.3			1786.69	158.88
1787.66	57014.6	1787.66	57014.6			1787.66	161.999
1788.62	56965.9	1788.62	56965.9			1788.62	162.023
1789.59	56894	1789.59	56894			1789.59	159.8
1790.55	56820.3	1790.55	56820.3			1790.55	158.754
1791.52	56782.4	1791.52	56782.4			1791.52	159.617
1792.48	56792.5	1792.48	56792.5			1792.48	160.609
1793.44	56792.3	1793.44	56792.3			1793.44	160.265
1794.41	56730.7	1794.41	56730.7			1794.41	160.253
1795.37	56631.9	1795.37	56631.9			1795.37	163.586
1796.34	56552	1796.34	56552			1796.34	167.169
1797.3	56538.3	1797.3	56538.3			1797.3	165.088
1798.26	56610.1	1798.26	56610.1			1798.26	159.083
1799.23	56719.8	1799.23	56719.8			1799.23	156.474
1800.19	56775.3	1800.19	56775.3			1800.19	158.767
1801.16	56733.4	1801.16	56733.4			1801.16	160.95
1802.12	56629.1	1802.12	56629.1			1802.12	159.893
1803.09	56508	1803.09	56508			1803.09	158.277
1804.05	56398.5	1804.05	56398.5			1804.05	160.204
1805.01	56306.5	1805.01	56306.5			1805.01	164.529
1805.98	56220.2	1805.98	56220.2			1805.98	164.214
1806.94	56137.2	1806.94	56137.2			1806.94	156.5
1807.91	56067.9	1807.91	56067.9			1807.91	152.999
1808.87	56016.2	1808.87	56016.2			1808.87	156.657
1809.84	55976.1	1809.84	55976.1			1809.84	159.741
1810.8	55919.4	1810.8	55919.4			1810.8	161.093
1811.76	55831.3	1811.76	55831.3			1811.76	161.146
1812.73	55739.5	1812.73	55739.5			1812.73	159.449
1813.69	55675	1813.69	55675			1813.69	157.311
1814.66	55655.1	1814.66	55655.1			1814.66	156.354
1815.62	55692.7	1815.62	55692.7			1815.62	156.372
1816.59	55767.1	1816.59	55767.1			1816.59	155.881
1817.55	55806.5	1817.55	55806.5			1817.55	154.321
1818.51	55753.6	1818.51	55753.6			1818.51	152.751
1819.48	55607.2	1819.48	55607.2			1819.48	152.156
1820.44	55405.5	1820.44	55405.5			1820.44	152.335
1821.41	55218.5	1821.41	55218.5			1821.41	153.042
1822.37	55122.6	1822.37	55122.6			1822.37	154.371
1823.33	55121.2	1823.33	55121.2			1823.33	156.03
1824.3	55149.9	1824.3	55149.9			1824.3	158.034
1825.26	55163.4	1825.26	55163.4			1825.26	158.867
1826.23	55137.2	1826.23	55137.2			1826.23	157.873
1827.19	55065.7	1827.19	55065.7			1827.19	156.472
1828.16	54986.7	1828.16	54986.7			1828.16	154.824
1829.12	54922.5	1829.12	54922.5			1829.12	153.908
1830.08	54871	1830.08	54871			1830.08	155.371
1831.05	54838.8	1831.05	54838.8			1831.05	157.902
1832.01	54820.8	1832.01	54820.8			1832.01	158.654
1832.98	54778.8	1832.98	54778.8			1832.98	157.522
1833.94	54692.2	1833.94	54692.2			1833.94	157.558
1834.9	54580.2	1834.9	54580.2			1834.9	160.62
1835.87	54473.7	1835.87	54473.7			1835.87	162.615
1836.83	54393.4	1836.83	54393.4			1836.83	160.297
1837.8	54342.3	1837.8	54342.3			1837.8	157.002
1838.76	54300.9	1838.76	54300.9			1838.76	155.458
1839.73	54255.2	1839.73	54255.2			1839.73	155.461
1840.69	54216	1840.69	54216			1840.69	157.443
1841.65	54195.8	1841.65	54195.8			1841.65	160.5
1842.62	54192.5	1842.62	54192.5			1842.62	160.757
1843.58	54205.4	1843.58	54205.4			1843.58	157.104
1844.55	54237.6	1844.55	54237.6			1844.55	154.246
1845.51	54261.6	1845.51	54261.6			1845.51	155.986
1846.48	54218.6	1846.48	54218.6			1846.48	159.709
1847.44	54093	1847.44	54093			1847.44	160.823
1848.4	53928.5	1848.4	53928.5			1848.4	159.538
1849.37	53782.7	1849.37	53782.7			1849.37	157.928
1850.33	53706.4	1850.33	53706.4			1850.33	155.423
1851.3	53702.9	1851.3	53702.9			1851.3	154.258
1852.26	53711.1	1852.26	53711.1			1852.26	155.513
1853.23	53703.8	1853.23	53703.8			1853.23	156.327
1854.19	53708.6	1854.19	53708.6			1854.19	155.919
1855.15	53733.5	1855.15	53733.5			1855.15	155.303
1856.12	53768.4	1856.12	53768.4			1856.12	154.653
1857.08	53801.5	1857.08	53801.5			1857.08	154.4
1858.05	53824.5	1858.05	53824.5			1858.05	155.808
1859.01	53827	1859.01	53827			1859.01	158.026
1859.97	53809.1	1859.97	53809.1			1859.97	157.73
1860.94	53801.8	1860.94	53801.8			1860.94	154.014
1861.9	53832.7	1861.9	53832.7			1861.9	151.584
1862.87	53861.5	1862.87	53861.5			1862.87	154.673
1863.83	53827.2	1863.83	53827.2			1863.83	159.161
1864.8	53734.6	1864.8	53734.6			1864.8	159.397
1865.76	53643.2	1865.76	53643.2			1865.76	156.672
1866.72	53606.8	1866.72	53606.8			1866.72	153.596
1867.69	53647.8	1867.69	53647.8			1867.69	150.661
1868.65	53725.1	1868.65	53725.1			1868.65	150.504
1869.62	53748.9	1869.62	53748.9			1869.62	153.716
1870.58	53698.1	1870.58	53698.1			1870.58	156.733
1871.55	53649.1	1871.55	53649.1			1871.55	157.902
1872.51	53668.2	1872.51	53668.2			1872.51	157.917
1873.47	53750.5	1873.47	53750.5			1873.47	157.004
1874.44	53861.8	1874.44	53861.8			1874.44	155.643
1875.4	53959.7	1875.4	53959.7			1875.4	155.658
1876.37	53945.3	1876.37	53945.3			1876.37	157.132
1877.33	53810.3	1877.33	53810.3			1877.33	157.804
1878.3	53649.3	1878.3	53649.3			1878.3	157.181
1879.26	53529.7	1879.26	53529.7			1879.26	157.153
1880.22	53487.4	1880.22	53487.4			1880.22	159.097
1881.19	53527.3	1881.19	53527.3			1881.19	160.427
1882.15	53588.3	1882.15	53588.3			1882.15	158.533
1883.12	53627.9	1883.12	53627.9			1883.12	156.297
1884.08	53633.5	1884.08	53633.5			1884.08	157.313
1885.05	53585.8	1885.05	53585.8			1885.05	160.004
1886.01	53486.7	1886.01	53486.7			1886.01	160.631
1886.97	53374.1	1886.97	53374.1			1886.97	158.91
1887.94	53293.4	1887.94	53293.4			1887.94	157.749
1888.9	53275	1888.9	53275			1888.9	158.742
1889.87	53314.6	1889.87	53314.6			1889.87	160.431
1890.83	53358.7	1890.83	53358.7			1890.83	161.055
1891.8	53349.1	1891.8	53349.1			1891.8	160.975
1892.76	53288.5	1892.76	53288.5			1892.76	161.635
1893.72	53223	1893.72	53223			1893.72	162.922
1894.69	53180.7	1894.69	53180.7			1894.69	162.841
1895.65	53158	1895.65	53158			1895.65	161.133
1896.62	53134.3	1896.62	53134.3			1896.62	159.934
1897.58	53090.7	1897.58	53090.7			1897.58	159.858
1898.55	53041.4	1898.55	53041.4			1898.55	160.222
1899.51	53021.4	1899.51	53021.4			1899.51	160.798
1900.47	53040.8	1900.47	53040.8			1900.47	161.437
1901.44	53065.1	1901.44	53065.1			1901.44	161.641
1902.4	53048.6	1902.4	53048.6			1902.4	161.58
1903.37	52989.1	1903.37	52989.1			1903.37	162.662
1904.33	52924	1904.33	52924			1904.33	165.313
1905.29	52868.9	1905.29	52868.9			1905.29	166.429
1906.26	52825.3	1906.26	52825.3			1906.26	164.419
1907.22	52789.9	1907.22	52789.9			1907.22	162.79
1908.19	52716.9	1908.19	52716.9			1908.19	163.288
1909.15	52572.6	1909.15	52572.6			1909.15	163.154
1910.12	52395.6	1910.12	52395.6			1910.12	159.286
1911.08	52246.5	1911.08	52246.5			1911.08	155.251
1912.04	52162.6	1912.04	52162.6			1912.04	155.82
1913.01	52148.2	1913.01	52148.2			1913.01	159.586
1913.97	52153.3	1913.97	52153.3			1913.97	162.639
1914.94	52095.7	1914.94	52095.7			1914.94	163.559
1915.9	51944.7	1915.9	51944.7			1915.9	162.331
1916.87	51777	1916.87	51777			1916.87	159.145
1917.83	51689.9	1917.83	51689.9			1917.83	156.352
1918.79	51693.5	1918.79	51693.5			1918.79	156.957
1919.76	51727.5	1919.76	51727.5			1919.76	159.563
1920.72	51716.1	1920.72	51716.1			1920.72	160.471
1921.69	51604.1	1921.69	51604.1			1921.69	159.732
1922.65	51419.7	1922.65	51419.7			1922.65	158.794
1923.62	51252.1	1923.62	51252.1			1923.62	157.867
1924.58	51130.8	1924.58	51130.8			1924.58	158.755
1925.54	51043.5	1925.54	51043.5			1925.54	162.75
1926.51	50994.7	1926.51	50994.7			1926.51	164.849
1927.47	50967.7	1927.47	50967.7			1927.47	160.662
1928.44	50924.7	1928.44	50924.7			1928.44	154.944
1929.4	50847.8	1929.4	50847.8			1929.4	154.268
1930.36	50753.8	1930.36	50753.8			1930.36	157.309
1931.33	50678.3	1931.33	50678.3			1931.33	158.112
1932.29	50626.9	1932.29	50626.9			1932.29	156.143
1933.26	50580.9	1933.26	50580.9			1933.26	155.739
1934.22	50554.8	1934.22	50554.8			1934.22	159.001
1935.19	50561.8	1935.19	50561.8			1935.19	161.011
1936.15	50598.3	1936.15	50598.3			1936.15	159.28
1937.11	50640.7	1937.11	50640.7			1937.11	157.926
1938.08	50611.4	1938.08	50611.4			1938.08	160.174
1939.04	50451.2	1939.04	50451.2			1939.04	162.615
1940.01	50211.9	1940.01	50211.9			1940.01	161.41
1940.97	49989.6	1940.97	49989.6			1940.97	158.249
1941.93	49837.4	1941.93	49837.4			1941.93	156.709
1942.9	49745.8	1942.9	49745.8			1942.9	157.299
1943.86	49670.1	1943.86	49670.1			1943.86	158.116
1944.83	49611.1	1944.83	49611.1			1944.83	158.243
1945.79	49608.5	1945.79	49608.5			1945.79	158.758
1946.76	49656.3	1946.76	49656.3			1946.76	161.064
1947.72	49695	1947.72	49695			1947.72	163.66
1948.68	49671.9	1948.68	49671.9			1948.68	164.017
1949.65	49576	1949.65	49576			1949.65	162.44
1950.61	49468.5	1950.61	49468.5			1950.61	159.384
1951.58	49439.9	1951.58	49439.9			1951.58	155.46
1952.54	49484.8	1952.54	49484.8			1952.54	154.814
1953.51	49506.3	1953.51	49506.3			1953.51	158.317
1954.47	49450.9	1954.47	49450.9			1954.47	160.324
1955.43	49336.9	1955.43	49336.9			1955.43	157.595
1956.4	49202.6	1956.4	49202.6			1956.4	153.841
1957.36	49088.4	1957.36	49088.4			1957.36	153.107
1958.33	49012.5	1958.33	49012.5			1958.33	154.754
1959.29	48961	1959.29	48961			1959.29	157.057
1960.26	48915.2	1960.26	48915.2			1960.26	160.195
1961.22	48875.7	1961.22	48875.7			1961.22	161.157
1962.18	48874.6	1962.18	48874.6			1962.18	158.13
1963.15	48925.3	1963.15	48925.3			1963.15	156.507
1964.11	48989.4	1964.11	48989.4			1964.11	157.879
1965.08	49028.9	1965.08	49028.9			1965.08	158.492
1966.04	49037	1966.04	49037			1966.04	155.979
1967.01	49017.7	1967.01	49017.7			1967.01	153.792
1967.97	48980.3	1967.97	48980.3			1967.97	155.053
1968.93	48912	1968.93	48912			1968.93	157.605
1969.9	48805.3	1969.9	48805.3			1969.9	158.511
1970.86	48688.4	1970.86	48688.4			1970.86	157.867
1971.83	48600.3	1971.83	48600.3			1971.83	156.985
1972.79	48561.4	1972.79	48561.4			1972.79	156.219
1973.76	48557.3	1973.76	48557.3			1973.76	156.402
1974.72	48539.8	1974.72	48539.8			1974.72	158.749
1975.68	48485.2	1975.68	48485.2			1975.68	160.63
1976.65	48420.4	1976.65	48420.4			1976.65	159.345
1977.61	48377.2	1977.61	48377.2			1977.61	157.152
1978.58	48378.8	1978.58	48378.8			1978.58	156.554
1979.54	48442.2	1979.54	48442.2			1979.54	157.341
1980.51	48543.2	1980.51	48543.2			1980.51	159.104
1981.47	48623.4	1981.47	48623.4			1981.47	161.236
1982.43	48642.3	1982.43	48642.3			1982.43	162.402
1983.4	48594.6	1983.4	48594.6			1983.4	162.214
1984.36	48501.6	1984.36	48501.6			1984.36	161.436
1985.33	48400	1985.33	48400			1985.33	160.672
1986.29	48310.6	1986.29	48310.6			1986.29	160.199
1987.25	48218	1987.25	48218			1987.25	160.45
1988.22	48090.4	1988.22	48090.4			1988.22	161.03
1989.18	47942.2	1989.18	47942.2			1989.18	160.432
1990.15	47828.6	1990.15	47828.6			1990.15	158.71
1991.11	47775.2	1991.11	47775.2			1991.11	157.927
1992.08	47772.2	1992.08	47772.2			1992.08	158.361
1993.04	47790.8	1993.04	47790.8			1993.04	158.311
1994	47775.4	1994	47775.4			1994	157.015
1994.97	47708.7	1994.97	47708.7			1994.97	155.827
1995.93	47627.8	1995.93	47627.8			1995.93	155.552
1996.9	47554.3	1996.9	47554.3			1996.9	155.899
1997.86	47490.4	1997.86	47490.4			1997.86	156.445
1998.83	47448.1	1998.83	47448.1			1998.83	157.394
1999.79	47426	1999.79	47426			1999.79	159.884
2000.75	47397.8	2000.75	47397.8			2000.75	164.106
2001.72	47350.1	2001.72	47350.1			2001.72	165.16
2002.68	47262.7	2002.68	47262.7			2002.68	160.764
2003.65	47133.1	2003.65	47133.1			2003.65	157.149
2004.61	47032.1	2004.61	47032.1			2004.61	154.902
2005.58	47009.3	2005.58	47009.3			2005.58	153.977
2006.54	47010.1	2006.54	47010.1			2006.54	154.569
2007.5	46961	2007.5	46961			2007.5	155.844
2008.47	46826.6	2008.47	46826.6			2008.47	157.531
2009.43	46626.5	2009.43	46626.5			2009.43	159.336
2010.4	46440.5	2010.4	46440.5			2010.4	161.308
2011.36	46335.2	2011.36	46335.2			2011.36	163.321
2012.32	46294.2	2012.32	46294.2			2012.32	165.103
2013.29	46265.4	2013.29	46265.4			2013.29	166.359
2014.25	46222.3	2014.25	46222.3			2014.25	165.547
2015.22	46178.1	2015.22	46178.1			2015.22	160.75
2016.18	46147.4	2016.18	46147.4			2016.18	156.671
2017.14	46110.9	2017.14	46110.9			2017.14	158.277
2018.11	46038.8	2018.11	46038.8			2018.11	162.134
2019.07	45919.5	2019.07	45919.5			2019.07	164.43
2020.04	45761.8	2020.04	45761.8			2020.04	165.408
2021	45609.4	2021	45609.4			2021	165.835
2021.97	45517.9	2021.97	45517.9			2021.97	165.979
2022.93	45493.4	2022.93	45493.4			2022.93	165.928
2023.89	45490	2023.89	45490			2023.89	165.595
[truncated: 2,099 more rows]
