# Supplementary material for: Data on structural and composition-related merits of gC3N4 nanofibres doped and undoped with Au/Pd at the atomic level for efficient catalytic CO oxidation
Source: Data Brief. 2019 Oct 30;27:104734. doi: 10.1016/j.dib.2019.104734 (PMC6849110; doi:10.1016/j.dib.2019.104734)
Supplement: Multimedia component 1 [file mmc1.zip › Fig. 4.xls]

## Sheet: Figure 4
CO oxidation durability
Fig. 4a						Fig. 4b						Fig. 4c						Fig. 4d
Initial		10th cycles				Initial		10th cycles				Initial		10th cycles					Initial	10th cycles
Temperature/ oC	Co conversion %	Temperature/ oC	Co conversion %			Temperature/ oC	Co conversion %	Temperature/ oC	Co conversion %			Temperature/ oC	Co conversion %	Temperature/ oC	Co conversion %			Name	T100/oC	T100/oC
40.1532	0.2924	40.7555	0.2924			45	0	51.75	0			45	0	51.75	0			Au/Pd/gC3N4	156	158
40.3992	0.2924	41.0052	0.2924			60	0	69	0			60	0	69	0			Pd/gC3N4	191	203
40.5999	0.2924	41.2089	0.2924			70	0	80.5	0			70	0	80.5	0			Au/gC3N4	219	245
40.8004	0.2924	41.4124	0.2924			79.2362	0	91.1217	0			79.2362	0	91.1217	0
41.0552	0.2924	41.671	0.2924			77.4298	0	89.0443	0			77.4298	0	89.0443	0
41.2969	0.2924	41.9164	0.2924			77.4718	0	89.0926	0			77.4718	0	89.0926	0
41.5562	0.2924	42.1795	0.2924			77.4546	0	89.0728	0			77.4546	0	89.0728	0
41.7898	0.2924	42.4167	0.2924			77.4442	0	89.0608	0			77.4442	0	89.0608	0
42.0586	0.2924	42.6895	0.2924			77.3684	0	88.9736	0			77.3684	0	88.9736	0
42.3143	0.2924	42.9491	0.2924			77.3061	0	88.902	0			77.3061	0	88.902	0
42.5617	0.2924	43.2001	0.2924			77.4361	0	89.0516	0			77.4361	0	89.0516	0
42.8238	0.2924	43.4661	0.2924			77.4108	0	89.0225	0			77.4108	0	89.0225	0
43.0663	0.2924	43.7123	0.2924			77.3305	0	88.9301	0			77.3305	0	88.9301	0
43.3028	0.2924	43.9524	0.2924			77.2659	0	88.8558	0			77.2659	0	88.8558	0
43.5254	0.2924	44.1782	0.2924			77.3165	0	88.9139	0			77.3165	0	88.9139	0
43.7593	0.2924	44.4157	0.2924			77.3892	0	88.9975	0			77.3892	0	88.9975	0
43.9982	0.2924	44.6581	0.2924			77.4417	0	89.0579	0			77.4417	0	89.0579	0
44.2659	0.2924	44.9299	0.2924			77.4784	0	89.1002	0			77.4784	0	89.1002	0
44.4653	0.2924	45.1322	0.2924			77.405	0	89.0157	0			77.405	0	89.0157	0
44.7065	0.2924	45.3771	0.2924			77.386	0	88.9939	0			77.386	0	88.9939	0
44.9637	0.2924	45.6382	0.2924			77.4372	0	89.0527	0			77.4372	0	89.0527	0
45.184	0.2924	45.8618	0.2924			77.4387	0	89.0546	0			77.4387	0	89.0546	0
45.4356	0.2924	46.1171	0.2924			77.4371	0	89.0526	0			77.4371	0	89.0526	0
45.618	0.2924	46.3023	0.2924			77.4449	0	89.0616	0			77.4449	0	89.0616	0
45.7923	0.2924	46.4792	0.2924			77.4872	0	89.1103	0			77.4872	0	89.1103	0
45.9915	0.2924	46.6814	0.2924			77.5341	0	89.1642	0			77.5341	0	89.1642	0
46.2086	0.2924	46.9017	0.2924			77.5904	0	89.229	0			77.5904	0	89.229	0
46.3667	0.2924	47.0622	0.2924			77.6164	0	89.2589	0			77.6164	0	89.2589	0
46.57	0.2924	47.2686	0.2924			77.6207	0	89.2638	0			77.6207	0	89.2638	0
46.7657	0.2924	47.4672	0.2924			77.6812	0	89.3334	0			77.6812	0	89.3334	0
46.998	0.2924	47.703	0.2924			77.6621	0	89.3114	0			77.6621	0	89.3114	0
47.2127	0.2924	47.9209	0.2924			77.6909	0	89.3445	0			77.6909	0	89.3445	0
47.4331	0.2924	48.1446	0.2924			77.773	0	89.439	0			77.773	0	89.439	0
47.6266	0.2924	48.341	0.2924			77.7941	0	89.4632	0			77.7941	0	89.4632	0
47.8377	0.2924	48.5553	0.2924			77.8297	0	89.5042	0			77.8297	0	89.5042	0
48.1051	0.2924	48.8267	0.2924			77.8243	0	89.4979	0			77.8243	0	89.4979	0
48.3341	0.2924	49.0592	0.2924			77.8157	0	89.4881	0			77.8157	0	89.4881	0
48.5404	0.2924	49.2686	0.2924			77.8169	0	89.4894	0			77.8169	0	89.4894	0
48.7639	0.2924	49.4953	0.2924			77.8125	0	89.4843	0			77.8125	0	89.4843	0
48.946	0.2924	49.6801	0.2924			77.86	0	89.539	0			77.86	0	89.539	0
49.129	0.2924	49.8659	0.2924			77.8847	0	89.5675	0			77.8847	0	89.5675	0
49.2735	0.2924	50.0126	0.2924			77.905	0	89.5908	0			77.905	0	89.5908	0
49.5067	0.2924	50.2493	0.2924			77.9354	0	89.6257	0			77.9354	0	89.6257	0
49.6818	0.2924	50.427	0.2924			77.9767	0	89.6732	0			77.9767	0	89.6732	0
49.8516	0.2924	50.5994	0.2924			78.0023	0	89.7027	0			78.0023	0	89.7027	0
50.0447	0.2924	50.7954	0.2924			78.0181	0	89.7208	0			78.0181	0	89.7208	0
50.3024	0.2924	51.0569	0.2924			78.0605	0	89.7696	0			78.0605	0	89.7696	0
50.4992	0.2924	51.2567	0.2924			78.0966	0	89.8111	0			78.0966	0	89.8111	0
50.6823	0.2924	51.4426	0.2924			78.1313	0	89.851	0			78.1313	0	89.851	0
50.88	0.2924	51.6432	0.2924			78.1482	0	89.8705	0			78.1482	0	89.8705	0
51.0886	0.2924	51.8549	0.2924			78.2028	0	89.9332	0			78.2028	0	89.9332	0
51.3143	0.2924	52.084	0.2924			78.2563	0	89.9948	0			78.2563	0	89.9948	0
51.5313	0.2924	52.3042	0.2924			78.2927	0	90.0366	0			78.2927	0	90.0366	0
51.6952	0.2924	52.4706	0.2924			78.3349	0	90.0852	0			78.3349	0	90.0852	0
51.8915	0.2924	52.6699	0.2924			78.3573	0	90.1109	0			78.3573	0	90.1109	0
52.1131	0.2924	52.8948	0.2924			78.4007	0	90.1608	0			78.4007	0	90.1608	0
52.296	0.2924	53.0805	0.2924			78.4791	0	90.251	0			78.4791	0	90.251	0
52.5182	0.2924	53.306	0.2924			78.5302	0	90.3098	0			78.5302	0	90.3098	0
52.7479	0.2924	53.5391	0.2924			78.5464	0	90.3284	0			78.5464	0	90.3284	0
52.9663	0.2924	53.7608	0.2924			78.575	0	90.3612	0			78.575	0	90.3612	0
53.1465	0.2924	53.9437	0.2924			78.621	0	90.4142	0			78.621	0	90.4142	0
53.364	0.2924	54.1644	0.2924			78.6758	0	90.4772	0			78.6758	0	90.4772	0
53.5866	0.2924	54.3903	0.2924			78.713	0	90.52	0			78.713	0	90.52	0
53.8352	0.2924	54.6427	0.2924			78.7567	0	90.5702	0			78.7567	0	90.5702	0
54.054	0.2924	54.8649	0.2924			78.7916	0	90.6103	0			78.7916	0	90.6103	0
54.272	0.2924	55.0861	0.2924			78.8477	0	90.6749	0			78.8477	0	90.6749	0
54.4698	0.2924	55.2869	0.2924			78.8962	0	90.7306	0			78.8962	0	90.7306	0
54.6595	0.2924	55.4794	0.2924			78.946	0	90.7879	0			78.946	0	90.7879	0
54.8886	0.2924	55.712	0.2924			78.9722	0	90.818	0			78.9722	0	90.818	0
55.0939	0.2924	55.9203	0.2924			79.0257	0	90.8795	0			79.0257	0	90.8795	0
55.2773	0.2924	56.1065	0.2924			79.0791	0	90.941	0			79.0791	0	90.941	0
55.54	0.2924	56.3731	0.2924			79.1403	0	91.0113	0			79.1403	0	91.0113	0
55.7625	0.2924	56.599	0.2924			79.1862	0	91.0641	0			79.1862	0	91.0641	0
55.9599	0.2924	56.7993	0.2924			79.2348	0	91.12	0			79.2348	0	91.12	0
56.1955	0.2924	57.0384	0.2924			79.3081	0	91.2043	0			79.3081	0	91.2043	0
56.4134	0.2924	57.2596	0.2924			79.3616	0	91.2659	0			79.3616	0	91.2659	0
56.6382	0.2924	57.4878	0.2924			79.4076	0	91.3188	0			79.4076	0	91.3188	0
56.868	0.2924	57.721	0.2924			79.4511	0	91.3687	0			79.4511	0	91.3687	0
57.131	0.2924	57.988	0.2924			79.5043	0	91.4299	0			79.5043	0	91.4299	0
57.342	0.2924	58.2021	0.2924			79.5753	0	91.5116	0			79.5753	0	91.5116	0
57.5741	0.2924	58.4377	0.2924			79.6089	0	91.5502	0			79.6089	0	91.5502	0
57.797	0.2924	58.6639	0.2924			79.6485	0	91.5958	0			79.6485	0	91.5958	0
58.0473	0.2924	58.918	0.2924			79.7157	0	91.6731	0			79.7157	0	91.6731	0
58.258	0.2924	59.1318	0.2924			79.7829	0	91.7504	0			79.7829	0	91.7504	0
58.4743	0.2924	59.3514	0.2924			79.8477	0	91.8248	0			79.8477	0	91.8248	0
58.7267	0.2924	59.6076	0.2924			79.8875	0	91.8707	0			79.8875	0	91.8707	0
58.9552	0.2924	59.8396	0.2924			79.9657	0	91.9606	0			79.9657	0	91.9606	0
59.203	0.2924	60.091	0.2924			80.0277	0	92.0319	0			80.0277	0	92.0319	0
59.4456	0.2924	60.3373	0.2924			80.0812	0	92.0934	0			80.0812	0	92.0934	0
59.6973	0.2924	60.5928	0.2924			80.1458	0	92.1677	0			80.1458	0	92.1677	0
59.943	0.2924	60.8421	0.2924			80.2081	0	92.2393	0			80.2081	0	92.2393	0
60.1548	0.2924	61.0571	0.2924			80.2703	0	92.3109	0			80.2703	0	92.3109	0
60.3576	0.2924	61.2629	0.2924			80.3399	0	92.3909	0			80.3399	0	92.3909	0
60.5857	0.2924	61.4945	0.2924			80.4046	0	92.4653	0			80.4046	0	92.4653	0
60.8309	0.2924	61.7434	0.2924			80.4743	0	92.5455	0			80.4743	0	92.5455	0
61.0887	0.2924	62.005	0.2924			80.529	0	92.6084	0			80.529	0	92.6084	0
61.3442	0.2924	62.2643	0.2924			80.5971	0	92.6867	0			80.5971	0	92.6867	0
61.6292	0.2924	62.5537	0.2924			80.6866	0	92.7896	0			80.6866	0	92.7896	0
61.8577	0.2924	62.7856	0.2924			80.7488	0	92.8611	0			80.7488	0	92.8611	0
62.093	0.2924	63.0245	0.2924			80.8133	0	92.9353	0			80.8133	0	92.9353	0
62.3454	0.2924	63.2806	0.2924			80.8891	0	93.0224	0			80.8891	0	93.0224	0
62.5876	0.2924	63.5264	0.2924			80.9696	0	93.1151	0			80.9696	0	93.1151	0
62.8288	0.2924	63.7712	0.2924			81.0579	0	93.2166	0			81.0579	0	93.2166	0
63.0937	0.2924	64.0401	0.2924			81.1348	0	93.305	0			81.1348	0	93.305	0
63.3673	0.2924	64.3178	0.2924			81.2256	0	93.4094	0			81.2256	0	93.4094	0
63.6233	0.2924	64.5777	0.2924			81.2952	0	93.4895	0			81.2952	0	93.4895	0
63.8859	0.2924	64.8442	0.2924			81.3475	0	93.5496	0			81.3475	0	93.5496	0
64.1259	0.2924	65.0877	0.2924			81.4506	0	93.6682	0			81.4506	0	93.6682	0
64.36	0.2924	65.3254	0.2924			81.5277	0	93.7569	0			81.5277	0	93.7569	0
64.6261	0.2924	65.5955	0.2924			81.6059	0	93.8468	0			81.6059	0	93.8468	0
64.8681	0.2924	65.8411	0.2924			81.7002	0	93.9552	0			81.7002	0	93.9552	0
65.078	0.2924	66.0541	0.2924			81.7783	0	94.045	0			81.7783	0	94.045	0
65.2912	0.2924	66.2705	0.2924			81.8428	0	94.1193	0			81.8428	0	94.1193	0
65.566	0.2924	66.5495	0.2924			81.9459	0	94.2378	0			81.9459	0	94.2378	0
65.8279	0.2924	66.8153	0.2924			82.0191	0	94.322	0			82.0191	0	94.322	0
66.0796	0.2924	67.0708	0.2924			82.1172	0	94.4348	0			82.1172	0	94.4348	0
66.3026	0.2924	67.2972	0.2924			82.2115	0	94.5432	0			82.2115	0	94.5432	0
66.5969	0.2924	67.5959	0.2924			82.3122	0	94.659	0			82.3122	0	94.659	0
66.7955	0.2924	67.7974	0.2924			82.4078	0	94.769	0			82.4078	0	94.769	0
67.0601	0.2924	68.066	0.2924			82.5046	0	94.8803	0			82.5046	0	94.8803	0
67.2607	0.2924	68.2696	0.2924			82.62	0	95.013	0			82.62	0	95.013	0
67.487	0.2924	68.4993	0.2924			82.7229	0	95.1313	0			82.7229	0	95.1313	0
67.7504	0.2924	68.7667	0.2924			82.8395	0	95.2655	0			82.8395	0	95.2655	0
67.9492	0.2924	68.9685	0.2924			82.9537	0	95.3968	0			82.9537	0	95.3968	0
68.2038	0.2924	69.2268	0.2924			83.0803	0	95.5423	0			83.0803	0	95.5423	0
68.4253	0.2924	69.4517	0.2924			83.1771	0	95.6536	0			83.1771	0	95.6536	0
68.6943	0.2924	69.7247	0.2924			83.2589	0	95.7478	0			83.2589	0	95.7478	0
68.9316	0.2924	69.9655	0.2924			83.347	0	95.849	0			83.347	0	95.849	0
69.1804	0.2924	70.2181	0.2924			83.4475	0	95.9647	0			83.4475	0	95.9647	0
69.414	0.2924	70.4552	0.2924			83.5405	0	96.0716	0			83.5405	0	96.0716	0
69.6463	0.2924	70.691	0.2924			83.6385	0	96.1843	0			83.6385	0	96.1843	0
69.8531	0.2924	70.9009	0.2924			83.7427	0	96.3041	0			83.7427	0	96.3041	0
70.0729	0.2924	71.124	0.2924			83.8555	0	96.4338	0			83.8555	0	96.4338	0
70.3138	0.2924	71.3685	0.2924			83.9545	0	96.5476	0			83.9545	0	96.5476	0
70.543	0.2924	71.6012	0.2924			84.0487	0	96.6561	0			84.0487	0	96.6561	0
70.7837	0.2924	71.8454	0.2924			84.1813	0	96.8085	0			84.1813	0	96.8085	0
71.0088	0.2924	72.0739	0.2924			84.2866	0	96.9296	0			84.2866	0	96.9296	0
71.2167	0.2924	72.285	0.2924			84.3944	0	97.0536	0			84.3944	0	97.0536	0
71.4808	0.2924	72.553	0.2924			84.5184	0	97.1961	0			84.5184	0	97.1961	0
71.7203	0.2924	72.7961	0.2924			84.6433	0	97.3397	0			84.6433	0	97.3397	0
71.9476	0.2924	73.0268	0.2924			84.7511	0	97.4637	0			84.7511	0	97.4637	0
72.1959	0.2924	73.2789	0.2924			84.8676	0	97.5977	0			84.8676	0	97.5977	0
72.4395	0.2924	73.5261	0.2924			84.9903	0	97.7388	0			84.9903	0	97.7388	0
72.6748	0.2924	73.7649	0.2924			85.1154	0	97.8826	0			85.1154	0	97.8826	0
72.9087	0.2924	74.0023	0.2924			85.2402	0	98.0262	0			85.2402	0	98.0262	0
73.173	0.2924	74.2706	0.2924			85.3764	0	98.1829	0			85.3764	0	98.1829	0
73.4174	0.2924	74.5186	0.2924			85.5113	0	98.338	0			85.5113	0	98.338	0
73.6354	0.2924	74.7399	0.2924			85.619	0	98.4619	0			85.619	0	98.4619	0
73.8697	0.2924	74.9778	0.2924			85.749	0	98.6113	0			85.749	0	98.6113	0
74.1032	0.2924	75.2148	0.2924			85.8554	0	98.7337	0			85.8554	0	98.7337	0
74.3619	0.2924	75.4773	0.2924			85.9767	0	98.8732	0			85.9767	0	98.8732	0
74.6104	0.2924	75.7295	0.2924			86.1066	0	99.0225	0			86.1066	0	99.0225	0
74.8279	0.2924	75.9504	0.2924			86.229	0	99.1634	0			86.229	0	99.1634	0
75.063	0.2924	76.189	0.2924			86.3343	0	99.2844	0			86.3343	0	99.2844	0
75.347	0.2924	76.4771	0.2924			86.4591	0	99.428	0			86.4591	0	99.428	0
75.5977	0.2924	76.7316	0.2924			86.5693	0	99.5547	0			86.5693	0	99.5547	0
75.8426	0.2924	76.9803	0.2924			86.6695	0	99.67	0			86.6695	0	99.67	0
76.101	0.2924	77.2425	0.2924			86.7771	0	99.7936	0			86.7771	0	99.7936	0
76.3295	0.2924	77.4745	0.2924			86.8833	0	99.9158	0			86.8833	0	99.9158	0
76.5676	0.2924	77.7161	0.2924			87.0133	0	100.065	0			87.0133	0	100.065	0
76.8147	0.2924	77.9669	0.2924			87.1506	0	100.223	0			87.1506	0	100.223	0
77.0851	0.2924	78.2414	0.2924			87.2544	0	100.343	0			87.2544	0	100.343	0
77.3346	0.2924	78.4946	0.2924			87.3669	0	100.472	0			87.3669	0	100.472	0
77.5744	0.5848	78.7381	0.5848			87.4942	0	100.618	0			87.4942	0	100.618	0
77.81	0.5848	78.9771	0.5848			87.6412	0	100.787	0			87.6412	0	100.787	0
78.0548	0.5848	79.2256	0.5848			87.7796	0	100.947	0			87.7796	0	100.947	0
78.2878	0.5848	79.4621	0.5848			87.9081	0	101.094	0			87.9081	0	101.094	0
78.5353	0.2924	79.7133	0.2924			88.0155	0	101.218	0			88.0155	0	101.218	0
78.7916	0.2924	79.9735	0.2924			88.1318	0	101.352	0			88.1318	0	101.352	0
79.0549	0.5848	80.2407	0.5848			88.2577	0	101.496	0			88.2577	0	101.496	0
79.276	0.2924	80.4651	0.2924			88.3688	0	101.624	0			88.3688	0	101.624	0
79.5665	0.2924	80.76	0.2924			88.5095	0	101.786	0			88.5095	0	101.786	0
79.7915	0.2924	80.9884	0.2924			88.6391	0	101.935	0			88.6391	0	101.935	0
80.0581	0.2924	81.259	0.2924			88.7972	0	102.117	0			88.7972	0	102.117	0
80.3092	0.2924	81.5138	0.2924			88.9343	0	102.274	0			88.9343	0	102.274	0
80.5697	0.2924	81.7782	0.2924			89.0613	0	102.421	0			89.0613	0	102.421	0
80.8027	0.2924	82.0147	0.2924			89.1798	0	102.557	0			89.1798	0	102.557	0
81.0478	0.2924	82.2635	0.2924			89.3352	0	102.735	0			89.3352	0	102.735	0
81.3016	0.2924	82.5211	0.2924			89.4711	0	102.892	0			89.4711	0	102.892	0
81.5103	0.2924	82.733	0.2924			89.6106	0	103.052	0			89.6106	0	103.052	0
81.7849	0.2924	83.0117	0.2924			89.7278	0	103.187	0			89.7278	0	103.187	0
82.0154	0.2924	83.2456	0.2924			89.8659	0	103.346	0			89.8659	0	103.346	0
82.2724	0.2924	83.5065	0.2924			90.019	0	103.522	0			90.019	0	103.522	0
82.5351	0.5848	83.7731	0.5848			90.1483	0	103.671	0			90.1483	0	103.671	0
82.8144	0.5848	84.0566	0.5848			90.2961	0	103.841	0			90.2961	0	103.841	0
83.0709	0.5848	84.3169	0.5848			90.4528	0	104.021	0			90.4528	0	104.021	0
83.2932	0.5848	84.5426	0.5848			90.6133	0	104.205	0			90.6133	0	104.205	0
83.5323	0.5848	84.7853	0.5848			90.7391	0	104.35	0			90.7391	0	104.35	0
83.7555	0.5848	85.0118	0.5848			90.8598	0	104.489	0			90.8598	0	104.489	0
84.0415	0.5848	85.3022	0.5848			91.0215	0	104.675	0			91.0215	0	104.675	0
84.2447	0.5848	85.5084	0.5848			91.1656	0	104.84	0			91.1656	0	104.84	0
84.4683	0.5848	85.7353	0.5848			91.3269	0	105.026	0			91.3269	0	105.026	0
84.7439	0.5848	86.0151	0.5848			91.4836	0	105.206	0			91.4836	0	105.206	0
85.02	0.5848	86.2953	0.5848			91.6179	0	105.361	0			91.6179	0	105.361	0
85.267	0.5848	86.546	0.5848			91.7706	0	105.536	0			91.7706	0	105.536	0
85.4943	0.5848	86.7767	0.5848			91.9281	0	105.717	0			91.9281	0	105.717	0
85.7564	0.5848	87.0427	0.5848			92.0881	0	105.901	0			92.0881	0	105.901	0
85.9691	0.5848	87.2586	0.5848			92.2446	0	106.081	0			92.2446	0	106.081	0
86.1617	0.5848	87.4541	0.5848			92.3675	0	106.223	0			92.3675	0	106.223	0
86.4124	0.5848	87.7086	0.5848			92.5347	0	106.415	0			92.5347	0	106.415	0
86.6653	0.5848	87.9653	0.5848			92.6787	0	106.581	0			92.6787	0	106.581	0
86.9113	0.5848	88.215	0.5848			92.8177	0	106.74	0			92.8177	0	106.74	0
87.1314	0.5848	88.4384	0.5848			92.9616	0	106.906	0			92.9616	0	106.906	0
87.3703	0.5848	88.6809	0.5848			93.1055	0	107.071	0			93.1055	0	107.071	0
87.59	0.5848	88.9038	0.5848			93.2531	0	107.241	0			93.2531	0	107.241	0
87.8062	0.5848	89.1233	0.5848			93.397	0	107.406	0			93.397	0	107.406	0
88.0285	0.5848	89.3489	0.5848			93.5679	0	107.603	0			93.5679	0	107.603	0
88.2639	0.5848	89.5879	0.5848			93.7278	0	107.787	0			93.7278	0	107.787	0
88.4848	0.5848	89.8121	0.5848			93.8777	0	107.959	0			93.8777	0	107.959	0
88.7228	0.5848	90.0536	0.5848			94.0413	0	108.147	0			94.0413	0	108.147	0
88.9363	0.5848	90.2704	0.5848			94.2121	0	108.344	0			94.2121	0	108.344	0
89.1315	0.5848	90.4685	0.5848			94.3619	0	108.516	0			94.3619	0	108.516	0
89.3802	0.5848	90.7209	0.5848			94.5095	0	108.686	0			94.5095	0	108.686	0
89.6119	0.5848	90.9561	0.5848			94.6544	0	108.853	0			94.6544	0	108.853	0
89.7963	0.5848	91.1432	0.5848			94.8044	0	109.025	0			94.8044	0	109.025	0
90.0178	0.5848	91.3681	0.5848			94.969	0	109.214	0			94.969	0	109.214	0
90.2209	0.5848	91.5742	0.5848			95.1052	0	109.371	0			95.1052	0	109.371	0
90.4503	0.5848	91.8071	0.5848			100	0	107.151	0			95.2379	0.29155	109.524	0.29155
90.6269	0.5848	91.9863	0.5848			120	0	128.581	0			95.4061	0.29155	109.717	0.29155
90.8212	0.5848	92.1835	0.5848			139.034	0	148.977	0			95.5719	0	109.908	0
91.0261	0.5848	92.3915	0.5848			139.048	0	148.992	0			95.7499	0	110.112	0
91.2663	0.5848	92.6353	0.5848			139.064	0	149.008	0			95.9033	0	110.289	0
91.4515	0.5848	92.8233	0.5848			139.08	0	149.025	0			96.0517	0.29155	110.459	0.29155
91.6544	0.5848	93.0292	0.5848			139.097	0	149.043	0			96.2113	0	110.643	0
91.8715	0.5848	93.2496	0.5848			139.115	0	149.063	0			96.3706	0	110.826	0
92.092	0.5848	93.4733	0.5848			139.134	0	149.084	0			96.5103	0.29155	110.987	0.29155
92.3334	0.5848	93.7185	0.5848			139.155	0	149.105	0			96.6773	0.29155	111.179	0.29155
92.5093	0.5848	93.8969	0.5848			139.176	0	149.128	0			96.8403	0.29155	111.366	0.29155
92.6908	0.5848	94.0812	0.5848			139.198	0	149.152	0			97.0135	0.29155	111.566	0.29155
92.9117	0.5848	94.3054	0.5848			139.222	0	149.177	0			97.1644	0.29155	111.739	0.29155
93.1317	0.5848	94.5286	0.5848			139.246	0	149.204	0			97.3364	0.29155	111.937	0.29155
93.3435	0.5848	94.7437	0.5848			139.272	0	149.231	0			97.4996	0.29155	112.124	0.29155
93.5921	0.5848	94.996	0.5848			139.298	0	149.259	0			97.6541	0.29155	112.302	0.29155
93.8445	0.5848	95.2521	0.5848			139.326	0	149.289	0			97.8025	0.29155	112.473	0.29155
94.029	0.5848	95.4394	0.5848			139.355	0	149.32	0			97.9717	0.29155	112.667	0.29155
94.2439	0.5848	95.6575	0.5848			139.384	0	149.352	0			98.1459	0.29155	112.868	0.29155
94.4334	0.5848	95.8499	0.5848			139.415	0	149.385	0			98.3112	0.29155	113.058	0.29155
94.6313	0.5848	96.0508	0.5848			139.447	0	149.419	0			98.4864	0.29155	113.259	0.29155
94.8552	0.5848	96.278	0.5848			139.48	0	149.454	0			98.658	0.29155	113.457	0.29155
95.0435	0.5848	96.4692	0.5848			139.514	0	149.49	0			98.8186	0.29155	113.641	0.29155
95.2133	0.5848	96.6415	0.5848			139.549	0	149.528	0			98.9631	0.29155	113.808	0.29155
95.4533	0.5848	96.8851	0.5848			139.585	0	149.566	0			99.1321	0.29155	114.002	0.29155
95.69	0.5848	97.1254	0.5848			139.622	0	149.606	0			99.2913	0.29155	114.185	0.29155
95.9056	0.5848	97.3442	0.5848			139.66	0	149.647	0			99.4601	0.29155	114.379	0.29155
96.1152	0.5848	97.557	0.5848			139.699	0	149.689	0			99.6242	0.29155	114.568	0.29155
96.3322	0.5848	97.7772	0.5848			139.739	0	149.732	0			99.781	0.29155	114.748	0.29155
96.5482	0.5848	97.9964	0.5848			139.78	0	149.776	0			99.9388	0.29155	114.93	0.29155
96.7352	0.5848	98.1862	0.5848			139.822	0	149.821	0			100.098	0.29155	115.113	0.29155
96.9366	0.5848	98.3907	0.5848			139.866	0	149.867	0			100.278	0.29155	115.319	0.29155
97.1434	0.5848	98.6005	0.5848			139.91	0	149.915	0			100.429	0.29155	115.494	0.29155
97.3985	0.5848	98.8595	0.5848			139.955	0	149.964	0			100.597	0.29155	115.687	0.29155
97.6126	0.5848	99.0768	0.5848			140.002	0	150.013	0			100.765	0.29155	115.879	0.29155
97.8394	0.5848	99.307	0.5848			140.049	0	150.064	0			100.938	0.29155	116.079	0.29155
98.0808	0.5848	99.552	0.5848			140.098	0	150.116	0			101.117	0.29155	116.285	0.29155
98.3132	0.5848	99.7879	0.5848			140.147	0	150.169	0			101.324	0.29155	116.522	0.29155
98.5349	0.5848	100.013	0.5848			140.198	0	150.223	0			101.488	0.29155	116.711	0.29155
98.7493	0.5848	100.231	0.5848			140.25	0	150.279	0			101.666	0.29155	116.916	0.29155
98.9841	0.5848	100.469	0.5848			140.302	0	150.335	0			101.847	0.29155	117.125	0.29155
99.2194	0.5848	100.708	0.5848			140.356	0	150.393	0			102.009	0.29155	117.31	0.29155
99.4628	0.5848	100.955	0.5848			140.411	0	150.452	0			102.192	0.29155	117.521	0.29155
99.691	0.5848	101.186	0.5848			140.467	0	150.511	0			102.367	0.29155	117.722	0.29155
99.9008	0.5848	101.399	0.5848			140.524	0	150.572	0			102.549	0.29155	117.932	0.29155
100.113	0.5848	101.615	0.5848			140.582	0	150.634	0			102.726	0.29155	118.134	0.29155
100.297	0.5848	101.802	0.5848			140.641	0	150.698	0			102.904	0.29155	118.34	0.29155
100.493	0.5848	102.001	0.5848			140.701	0	150.762	0			103.073	0.29155	118.534	0.29155
100.708	0.5848	102.218	0.5848			140.762	0	150.827	0			103.239	0.29155	118.725	0.29155
100.912	0.5848	102.425	0.5848			140.824	0	150.894	0			103.401	0.29155	118.912	0.29155
101.156	0.5848	102.674	0.5848			140.887	0	150.962	0			103.559	0.29155	119.093	0.29155
101.399	0.5848	102.92	0.5848			140.951	0	151.03	0			103.754	0.29155	119.317	0.29155
101.622	0.5848	103.146	0.5848			141.016	0	151.1	0			103.943	0.29155	119.534	0.29155
101.832	0.5848	103.359	0.5848			141.083	0	151.171	0			104.115	0.29155	119.733	0.29155
102.035	0.5848	103.566	0.5848			141.15	0	151.243	0			104.308	0.29155	119.955	0.29155
102.225	0.5848	103.758	0.5848			141.218	0	151.317	0			104.489	0.29155	120.162	0.29155
102.448	0.5848	103.985	0.5848			141.288	0	151.391	0			104.66	0.29155	120.359	0.29155
102.661	0.5848	104.201	0.5848			141.358	0	151.467	0			104.82	0.29155	120.543	0.29155
102.901	0.5848	104.444	0.5848			141.43	0	151.543	0			105.002	0.29155	120.752	0.29155
103.126	0.5848	104.673	0.5848			141.502	0	151.621	0			105.168	0.29155	120.943	0.29155
103.346	0.5848	104.896	0.5848			141.576	0	151.7	0			105.359	0.29155	121.163	0.29155
103.583	0.5848	105.136	0.5848			141.65	0	151.78	0			105.536	0.29155	121.367	0.29155
103.793	0.5848	105.35	0.5848			141.726	0	151.861	0			105.73	0.29155	121.59	0.29155
104.032	0.5848	105.593	0.5848			141.803	0	151.943	0			105.904	0.29155	121.789	0.29155
104.27	0.5848	105.834	0.5848			141.881	0	152.026	0			106.082	0.29155	121.994	0.29155
104.528	0.5848	106.096	0.5848			141.959	0	152.111	0			106.258	0.29155	122.196	0.29155
104.741	0.5848	106.312	0.5848			142.039	0	152.196	0			106.431	0.29155	122.396	0.29155
104.946	0.5848	106.52	0.5848			142.12	0	152.283	0			106.608	0.29155	122.599	0.29155
105.111	0.5848	106.688	0.5848			142.202	0	152.371	0			106.78	0.29155	122.797	0.29155
105.318	0.5848	106.898	0.5848			142.285	0	152.46	0			106.942	0.29155	122.983	0.29155
105.571	0.5848	107.154	0.5848			142.369	0	152.55	0			107.128	0.29155	123.197	0.29155
105.776	0.5848	107.363	0.5848			142.454	0	152.641	0			107.29	0.29155	123.383	0.29155
105.986	0.5848	107.576	0.5848			142.541	0	152.733	0			107.464	0.29155	123.584	0.29155
106.156	0.5848	107.748	0.5848			142.628	0	152.827	0			107.65	0.29155	123.797	0.29155
106.378	0.5848	107.974	0.5848			142.716	0	152.921	0			107.825	0.29155	123.999	0.29155
106.565	0.5848	108.164	0.5848			142.805	0	153.017	0			108.009	0.29155	124.211	0.29155
106.731	0.5848	108.331	0.5848			142.895	0	153.114	0			108.183	0.29155	124.41	0.29155
106.901	0.5848	108.504	0.5848			142.987	0	153.212	0			108.353	0.29155	124.606	0.29155
107.118	0.5848	108.725	0.5848			143.077	0	153.308	0			108.532	0.29155	124.812	0.29155
107.308	0.5848	108.918	0.5848			143.175	0	153.414	0			108.687	0.29155	124.99	0.29155
107.49	0.5848	109.103	0.5848			143.271	0.30675	153.517	0.30675			108.853	0.29155	125.181	0.29155
107.699	0.5848	109.315	0.5848			143.399	0.30675	153.653	0.30675			109.039	0.29155	125.395	0.29155
107.921	0.5848	109.539	0.5848			143.491	0.30675	153.752	0.30675			109.22	0.29155	125.603	0.29155
108.118	0.5848	109.739	0.5848			143.601	0.30675	153.87	0.30675			109.395	0.29155	125.804	0.29155
108.332	0.5848	109.957	0.5848			143.685	0.30675	153.959	0.30675			109.592	0.29155	126.031	0.29155
108.514	0.5848	110.141	0.5848			143.83	0.30675	154.115	0.30675			109.764	0.29155	126.229	0.29155
108.738	0.5848	110.369	0.5848			143.924	0.30675	154.216	0.30675			109.94	0.29155	126.431	0.29155
108.946	0.5848	110.58	0.5848			144.048	0.30675	154.349	0.30675			110.131	0.29155	126.65	0.29155
109.136	0.5848	110.773	0.5848			144.149	0.30675	154.457	0.30675			110.315	0.29155	126.862	0.29155
109.349	0.5848	110.989	0.5848			144.259	0.30675	154.574	0.30675			110.512	0.29155	127.089	0.29155
109.537	0.87719	111.18	0.87719			144.378	0.30675	154.702	0.30675			110.685	0.29155	127.288	0.29155
109.716	0.87719	111.362	0.87719			144.519	0.30675	154.854	0.30675			110.866	0.29155	127.496	0.29155
109.925	0.87719	111.574	0.87719			144.614	0.30675	154.956	0.30675			111.031	0.29155	127.685	0.29155
110.141	0.87719	111.793	0.87719			144.742	0.30675	155.093	0.30675			111.228	0.29155	127.912	0.29155
110.334	0.87719	111.989	0.87719			144.85	0.30675	155.208	0.30675			111.402	0.29155	128.112	0.29155
110.575	0.87719	112.233	0.87719			144.94	0.30675	155.304	0.30675			111.583	0.29155	128.32	0.29155
110.794	0.87719	112.455	0.87719			145.06	0.30675	155.433	0.30675			111.772	0.29155	128.537	0.29155
111	0.87719	112.665	0.87719			145.179	0.30675	155.561	0.30675			111.971	0.29155	128.767	0.29155
111.19	0.87719	112.858	0.87719			145.299	0.30675	155.689	0.30675			112.149	0.29155	128.971	0.29155
111.357	0.87719	113.027	0.87719			145.414	0.30675	155.813	0.30675			112.335	0.29155	129.185	0.29155
111.564	0.87719	113.237	0.87719			145.528	0.30675	155.935	0.30675			112.535	0.29155	129.415	0.29155
111.776	0.87719	113.452	0.87719			145.672	0.30675	156.089	0.30675			112.74	0.29155	129.651	0.29155
111.995	0.87719	113.675	0.87719			145.771	0.30675	156.195	0.30675			112.942	0.29155	129.884	0.29155
112.223	0.87719	113.906	0.87719			145.891	0.30675	156.324	0.30675			113.138	0.29155	130.109	0.29155
112.426	0.87719	114.112	0.87719			146.008	0.30675	156.449	0.30675			113.309	0.29155	130.306	0.29155
112.62	0.87719	114.309	0.87719			146.125	0.30675	156.575	0.30675			113.493	0.29155	130.517	0.29155
112.853	0.87719	114.546	0.87719			146.227	0.30675	156.683	0.30675			113.682	0.29155	130.734	0.29155
112.993	0.87719	114.688	0.87719			146.346	0.30675	156.812	0.30675			113.87	0.29155	130.951	0.29155
113.181	0.87719	114.879	0.87719			146.45	0.30675	156.923	0.30675			114.06	0.29155	131.169	0.29155
113.375	0.87719	115.075	0.87719			146.563	0.30675	157.044	0.30675			114.264	0.29155	131.404	0.29155
113.556	0.87719	115.26	0.87719			146.668	0.30675	157.156	0.30675			114.482	0.29155	131.654	0.29155
113.774	0.87719	115.48	0.87719			146.808	0.30675	157.306	0.30675			114.674	0.29155	131.875	0.29155
113.98	0.87719	115.69	0.87719			146.917	0.6135	157.423	0.6135			114.882	0.29155	132.114	0.29155
114.159	0.87719	115.871	0.87719			147.041	0.30675	157.556	0.30675			115.095	0.29155	132.359	0.29155
114.348	0.87719	116.063	0.87719			147.162	0.30675	157.686	0.30675			115.312	0.29155	132.609	0.29155
114.568	0.87719	116.287	0.87719			147.32	0.30675	157.855	0.30675			115.501	0.29155	132.826	0.29155
114.747	0.87719	116.468	0.87719			147.441	0.6135	157.984	0.6135			115.712	0.58309	133.069	0.58309
114.884	0.87719	116.607	0.87719			147.595	0.6135	158.15	0.6135			115.912	0.58309	133.298	0.58309
115.08	0.87719	116.806	0.87719			147.72	0.6135	158.283	0.6135			116.101	0.58309	133.516	0.58309
115.27	0.87719	116.999	0.87719			147.865	0.6135	158.438	0.6135			116.308	0.58309	133.754	0.58309
115.481	0.87719	117.213	0.87719			148.001	0.6135	158.585	0.6135			116.506	0.58309	133.982	0.58309
115.695	0.87719	117.431	0.87719			148.14	0.6135	158.734	0.6135			116.71	0.58309	134.216	0.58309
115.913	0.87719	117.651	0.87719			148.27	0.6135	158.873	0.6135			116.9	0.58309	134.434	0.58309
116.15	0.87719	117.892	0.87719			148.423	0.6135	159.037	0.6135			117.106	0.58309	134.672	0.58309
116.381	0.87719	118.127	0.87719			148.539	0.6135	159.161	0.6135			117.31	0.58309	134.907	0.58309
116.576	0.87719	118.325	0.87719			148.679	0.6135	159.311	0.6135			117.528	0.58309	135.157	0.58309
116.77	0.87719	118.521	0.87719			148.788	0.6135	159.427	0.6135			117.728	0.58309	135.388	0.58309
117.019	0.87719	118.774	0.87719			148.934	0.6135	159.584	0.6135			117.929	0.58309	135.618	0.58309
117.246	0.87719	119.005	0.87719			149.048	0.6135	159.706	0.6135			118.123	0.58309	135.842	0.58309
117.48	0.87719	119.242	0.87719			149.173	0.6135	159.84	0.6135			118.326	0.58309	136.075	0.58309
117.716	0.87719	119.481	0.87719			149.296	0.6135	159.972	0.6135			118.552	0.58309	136.335	0.58309
117.97	0.87719	119.74	0.87719			149.409	0.6135	160.093	0.6135			118.768	0.58309	136.584	0.58309
118.21	0.87719	119.983	0.87719			149.516	0.6135	160.208	0.6135			118.953	0.58309	136.796	0.58309
118.462	0.87719	120.239	0.87719			149.634	0.6135	160.334	0.6135			119.162	0.58309	137.036	0.58309
118.682	0.87719	120.462	0.87719			149.763	0.6135	160.472	0.6135			119.393	0.58309	137.302	0.58309
118.954	0.87719	120.739	0.87719			149.888	0.92025	160.606	0.92025			119.594	0.58309	137.533	0.58309
119.194	0.87719	120.982	0.87719			150.023	0.92025	160.751	0.92025			119.775	0.58309	137.742	0.58309
119.425	0.87719	121.217	0.87719			150.157	0.92025	160.894	0.92025			119.961	0.58309	137.955	0.58309
119.673	0.87719	121.468	0.87719			150.309	0.92025	161.057	0.92025			120.155	0.58309	138.179	0.58309
119.907	1.16959	121.706	1.16959			150.456	0.92025	161.215	0.92025			120.35	0.58309	138.402	0.58309
120.17	1.16959	121.973	1.16959			150.596	0.92025	161.365	0.92025			120.56	0.58309	138.644	0.58309
120.381	1.16959	122.186	1.16959			150.724	0.92025	161.502	0.92025			120.775	0.58309	138.891	0.58309
120.596	1.16959	122.404	1.16959			150.841	0.92025	161.627	0.92025			121.001	0.58309	139.151	0.58309
120.843	1.16959	122.655	1.16959			150.977	0.92025	161.773	0.92025			121.194	0.58309	139.373	0.58309
121.064	1.16959	122.88	1.16959			151.07	0.92025	161.873	0.92025			121.421	0.58309	139.634	0.58309
121.281	1.16959	123.101	1.16959			151.203	0.92025	162.015	0.92025			121.629	0.58309	139.873	0.58309
121.527	1.16959	123.35	1.16959			151.341	0.92025	162.164	0.92025			121.854	0.58309	140.133	0.58309
121.793	1.16959	123.62	1.16959			151.493	0.92025	162.326	0.92025			122.052	0.58309	140.36	0.58309
122.035	1.16959	123.866	1.16959			151.608	0.92025	162.45	0.92025			122.278	0.58309	140.62	0.58309
122.334	1.16959	124.169	1.16959			151.739	0.92025	162.59	0.92025			122.46	0.58309	140.829	0.58309
122.582	1.16959	124.421	1.16959			151.897	0.92025	162.759	0.92025			122.692	0.58309	141.096	0.58309
122.857	1.16959	124.7	1.16959			152.051	0.92025	162.924	0.92025			122.927	0.58309	141.366	0.58309
123.084	1.16959	124.93	1.16959			152.185	0.92025	163.068	0.92025			123.124	0.58309	141.593	0.58309
123.336	1.16959	125.186	1.16959			152.337	1.22699	163.23	1.22699			123.354	0.58309	141.857	0.58309
123.573	1.16959	125.427	1.16959			152.48	1.22699	163.383	1.22699			123.567	0.58309	142.102	0.58309
123.842	1.16959	125.699	1.16959			152.623	1.22699	163.537	1.22699			123.792	0.58309	142.361	0.58309
124.148	1.16959	126.01	1.16959			152.753	1.22699	163.677	1.22699			123.996	0.58309	142.596	0.58309
124.425	1.16959	126.291	1.16959			152.893	1.22699	163.826	1.22699			124.244	0.58309	142.881	0.58309
124.676	1.16959	126.546	1.16959			153.021	1.22699	163.964	1.22699			124.461	0.58309	143.131	0.58309
124.925	1.16959	126.799	1.16959			153.172	1.22699	164.125	1.22699			124.678	0.58309	143.379	0.58309
125.161	1.16959	127.038	1.16959			153.303	1.22699	164.265	1.22699			124.911	0.58309	143.647	0.58309
125.437	1.16959	127.319	1.16959			153.471	1.22699	164.445	1.22699			125.15	0.58309	143.922	0.58309
125.688	1.16959	127.573	1.16959			153.608	1.22699	164.592	1.22699			125.347	0.58309	144.149	0.58309
125.928	1.46199	127.817	1.46199			153.77	1.22699	164.766	1.22699			125.563	0.58309	144.397	0.58309
126.189	1.46199	128.082	1.46199			153.909	1.22699	164.915	1.22699			125.793	0.87464	144.662	0.87464
126.418	1.46199	128.314	1.46199			154.064	1.22699	165.081	1.22699			126.037	0.87464	144.943	0.87464
126.665	1.46199	128.565	1.46199			154.204	1.22699	165.231	1.22699			126.288	0.87464	145.231	0.87464
126.932	1.46199	128.836	1.46199			154.36	1.53374	165.399	1.53374			126.516	0.87464	145.493	0.87464
127.189	1.46199	129.097	1.46199			154.501	1.53374	165.549	1.53374			126.737	0.87464	145.747	0.87464
127.514	1.46199	129.427	1.46199			154.62	1.53374	165.676	1.53374			126.965	0.87464	146.01	0.87464
127.762	1.46199	129.678	1.46199			154.755	1.53374	165.821	1.53374			127.208	0.87464	146.289	0.87464
127.998	1.46199	129.918	1.46199			154.91	1.53374	165.987	1.53374			127.445	0.87464	146.561	0.87464
128.245	1.46199	130.169	1.46199			155.031	1.53374	166.117	1.53374			127.694	0.87464	146.848	0.87464
128.482	1.46199	130.409	1.46199			155.189	1.53374	166.286	1.53374			127.955	0.87464	147.148	0.87464
128.744	1.46199	130.675	1.46199			155.336	1.53374	166.444	1.53374			128.187	0.87464	147.415	0.87464
128.964	1.46199	130.898	1.46199			155.457	1.53374	166.573	1.53374			128.43	0.87464	147.694	0.87464
129.236	1.46199	131.175	1.46199			155.592	1.53374	166.718	1.53374			128.649	0.87464	147.947	0.87464
129.524	1.46199	131.466	1.46199			155.738	1.53374	166.874	1.53374			128.919	0.87464	148.257	0.87464
129.802	1.46199	131.749	1.46199			155.883	1.84049	167.03	1.84049			129.173	0.87464	148.549	0.87464
130.045	1.46199	131.996	1.46199			156.046	1.84049	167.204	1.84049			129.405	0.87464	148.815	0.87464
130.335	1.46199	132.29	1.46199			156.178	1.84049	167.346	1.84049			129.634	0.87464	149.079	0.87464
130.586	1.46199	132.545	1.46199			156.322	1.84049	167.5	1.84049			129.884	0.87464	149.367	0.87464
130.868	1.75439	132.831	1.75439			156.493	1.84049	167.683	1.84049			130.101	0.87464	149.616	0.87464
131.142	1.75439	133.109	1.75439			156.633	1.84049	167.834	1.84049			130.356	0.87464	149.909	0.87464
131.46	1.75439	133.432	1.75439			156.774	1.84049	167.985	1.84049			130.589	0.87464	150.177	0.87464
131.712	1.75439	133.688	1.75439			156.942	2.14724	168.165	2.14724			130.807	0.87464	150.428	0.87464
131.983	1.75439	133.963	1.75439			157.098	2.14724	168.331	2.14724			131.059	0.87464	150.718	0.87464
132.242	1.75439	134.225	1.75439			157.248	2.14724	168.493	2.14724			131.302	0.87464	150.997	0.87464
132.529	1.75439	134.517	1.75439			157.398	2.14724	168.653	2.14724			131.532	0.87464	151.262	0.87464
132.824	1.75439	134.816	1.75439			157.543	2.14724	168.809	2.14724			131.767	0.87464	151.532	0.87464
133.079	1.75439	135.076	1.75439			157.701	2.14724	168.978	2.14724			131.978	0.87464	151.775	0.87464
133.368	1.75439	135.368	1.75439			157.85	2.14724	169.137	2.14724			132.216	0.87464	152.049	0.87464
133.653	1.75439	135.658	1.75439			158.012	2.14724	169.311	2.14724			132.438	0.87464	152.304	0.87464
133.888	1.75439	135.896	1.75439			158.153	2.45399	169.462	2.45399			132.698	0.87464	152.603	0.87464
134.144	1.75439	136.157	1.75439			158.304	2.45399	169.624	2.45399			132.929	0.87464	152.869	0.87464
134.41	2.04678	136.426	2.04678			158.454	2.45399	169.785	2.45399			133.159	0.87464	153.133	0.87464
134.677	2.04678	136.698	2.04678			158.605	2.45399	169.947	2.45399			133.379	1.16618	153.386	1.16618
134.92	2.04678	136.943	2.04678			158.763	2.45399	170.116	2.45399			133.644	1.16618	153.69	1.16618
135.176	2.04678	137.203	2.04678			158.904	2.45399	170.268	2.45399			133.875	1.16618	153.956	1.16618
135.43	2.04678	137.462	2.04678			159.058	2.76074	170.432	2.76074			134.12	1.16618	154.238	1.16618
135.706	2.04678	137.741	2.04678			159.21	2.76074	170.595	2.76074			134.368	1.16618	154.523	1.16618
135.968	2.04678	138.008	2.04678			159.365	2.76074	170.762	2.76074			134.61	1.16618	154.801	1.16618
136.225	2.04678	138.268	2.04678			159.48	2.76074	170.884	2.76074			134.836	1.16618	155.061	1.16618
136.451	2.04678	138.498	2.04678			159.637	2.76074	171.052	2.76074			135.067	1.16618	155.327	1.16618
136.7	2.04678	138.75	2.04678			159.794	2.76074	171.221	2.76074			135.288	1.16618	155.581	1.16618
136.962	2.33918	139.016	2.33918			159.971	3.06748	171.411	3.06748			135.537	1.16618	155.868	1.16618
137.207	2.33918	139.265	2.33918			160.163	3.06748	171.616	3.06748			135.775	1.16618	156.141	1.16618
137.446	2.33918	139.508	2.33918			160.321	3.06748	171.785	3.06748			136	1.16618	156.4	1.16618
137.752	2.33918	139.819	2.33918			160.486	3.06748	171.963	3.06748			136.243	1.16618	156.679	1.16618
138.019	2.33918	140.089	2.33918			160.635	3.37423	172.121	3.37423			136.478	1.16618	156.949	1.16618
138.302	2.33918	140.377	2.33918			160.795	3.37423	172.293	3.37423			136.698	1.16618	157.202	1.16618
138.583	2.33918	140.662	2.33918			160.952	3.37423	172.461	3.37423			136.91	1.16618	157.447	1.16618
138.86	2.33918	140.943	2.33918			161.113	3.37423	172.635	3.37423			137.134	1.16618	157.704	1.16618
139.131	2.33918	141.218	2.33918			161.256	3.37423	172.787	3.37423			137.361	1.16618	157.966	1.16618
139.449	2.33918	141.541	2.33918			161.406	3.68098	172.948	3.68098			137.573	1.45773	158.209	1.45773
139.7	2.33918	141.795	2.33918			161.561	3.68098	173.114	3.68098			137.795	1.45773	158.465	1.45773
139.973	2.63158	142.072	2.63158			161.735	3.68098	173.3	3.68098			138.048	1.45773	158.755	1.45773
140.266	2.63158	142.369	2.63158			161.891	3.68098	173.468	3.68098			138.288	1.45773	159.031	1.45773
140.572	2.63158	142.68	2.63158			162.062	3.98773	173.651	3.98773			138.54	1.45773	159.32	1.45773
140.886	2.63158	142.999	2.63158			162.212	3.98773	173.812	3.98773			138.782	1.45773	159.599	1.45773
141.174	2.63158	143.292	2.63158			162.372	3.98773	173.983	3.98773			138.996	1.45773	159.845	1.45773
141.476	2.92398	143.598	2.92398			162.55	4.29448	174.174	4.29448			139.219	1.45773	160.102	1.45773
141.764	2.92398	143.89	2.92398			162.705	4.29448	174.34	4.29448			139.432	1.45773	160.347	1.45773
142.064	2.92398	144.195	2.92398			162.851	4.29448	174.497	4.29448			139.658	1.45773	160.607	1.45773
142.343	2.92398	144.478	2.92398			162.997	4.60123	174.653	4.60123			139.887	1.45773	160.87	1.45773
142.625	2.92398	144.765	2.92398			163.15	4.60123	174.817	4.60123			140.129	1.45773	161.149	1.45773
142.911	3.21637	145.055	3.21637			163.3	4.60123	174.977	4.60123			140.343	1.45773	161.395	1.45773
143.248	3.21637	145.397	3.21637			163.465	4.90798	175.155	4.90798			140.589	1.45773	161.677	1.45773
143.514	3.21637	145.667	3.21637			163.632	4.90798	175.333	4.90798			140.818	1.45773	161.941	1.45773
143.795	3.21637	145.952	3.21637			163.785	5.21472	175.497	5.21472			141.059	1.45773	162.218	1.45773
144.07	3.21637	146.231	3.21637			163.951	5.21472	175.675	5.21472			141.283	1.45773	162.475	1.45773
144.348	3.21637	146.513	3.21637			164.098	5.21472	175.832	5.21472			141.493	1.74927	162.717	1.74927
144.638	3.21637	146.807	3.21637			164.26	5.52147	176.006	5.52147			141.721	1.74927	162.979	1.74927
144.928	3.50877	147.102	3.50877			164.421	5.52147	176.178	5.52147			141.968	1.74927	163.263	1.74927
145.217	3.50877	147.396	3.50877			164.59	5.82822	176.36	5.82822			142.213	1.74927	163.545	1.74927
145.523	3.80117	147.706	3.80117			164.741	5.82822	176.521	5.82822			142.433	1.74927	163.798	1.74927
145.758	3.80117	147.945	3.80117			164.886	6.13497	176.677	6.13497			142.667	1.74927	164.067	1.74927
146.005	3.80117	148.195	3.80117			165.045	6.13497	176.847	6.13497			142.925	1.74927	164.364	1.74927
146.257	4.09357	148.451	4.09357			165.202	6.44172	177.016	6.44172			143.182	1.74927	164.659	1.74927
146.535	4.09357	148.733	4.09357			165.375	6.44172	177.2	6.44172			143.414	1.74927	164.927	1.74927
146.788	4.09357	148.99	4.09357			165.515	6.74847	177.351	6.74847			143.687	1.74927	165.24	1.74927
147.053	4.09357	149.259	4.09357			165.659	7.05521	177.505	7.05521			143.911	1.74927	165.498	1.74927
147.322	4.09357	149.532	4.09357			165.801	7.05521	177.657	7.05521			144.142	2.04082	165.763	2.04082
147.607	4.38596	149.821	4.38596			165.951	7.36196	177.818	7.36196			144.369	2.04082	166.025	2.04082
147.842	4.38596	150.06	4.38596			166.096	7.66871	177.973	7.66871			144.612	2.04082	166.304	2.04082
148.125	4.38596	150.347	4.38596			166.256	7.66871	178.145	7.66871			144.83	2.04082	166.554	2.04082
148.398	4.67836	150.624	4.67836			166.427	7.97546	178.328	7.97546			145.063	2.04082	166.822	2.04082
148.663	4.67836	150.893	4.67836			166.555	8.28221	178.465	8.28221			145.289	2.04082	167.083	2.04082
148.937	4.67836	151.171	4.67836			166.689	8.58896	178.609	8.58896			145.51	2.04082	167.336	2.04082
149.247	4.67836	151.486	4.67836			166.844	8.89571	178.775	8.89571			145.722	2.04082	167.58	2.04082
149.436	4.97076	151.677	4.97076			167.008	9.20245	178.95	9.20245			145.981	2.04082	167.878	2.04082
149.717	4.97076	151.962	4.97076			167.156	9.5092	179.109	9.5092			146.219	2.04082	168.152	2.04082
149.906	4.97076	152.155	4.97076			167.278	9.81595	179.24	9.81595			146.455	2.04082	168.424	2.04082
150.138	5.26316	152.39	5.26316			167.437	10.4294	179.411	10.4294			146.689	2.04082	168.693	2.04082
150.392	5.26316	152.648	5.26316			167.595	10.7362	179.58	10.7362			146.9	2.33236	168.935	2.33236
150.635	5.55556	152.894	5.55556			167.741	11.3497	179.736	11.3497			147.134	2.33236	169.205	2.33236
150.893	5.55556	153.157	5.55556			167.872	11.9632	179.877	11.9632			147.334	2.33236	169.434	2.33236
151.113	5.55556	153.38	5.55556			168.049	12.8834	180.066	12.8834			147.571	2.33236	169.706	2.33236
151.352	6.14035	153.623	6.14035			168.214	13.8037	180.243	13.8037			147.784	2.33236	169.952	2.33236
151.604	7.30994	153.878	7.30994			168.373	15.3374	180.414	15.3374			148.011	2.33236	170.213	2.33236
151.872	11.4035	154.15	11.4035			168.542	17.1779	180.594	17.1779			148.254	2.33236	170.492	2.33236
152.131	18.7135	154.413	18.7135			168.706	19.6319	180.77	19.6319			148.47	2.33236	170.74	2.33236
152.381	29.2398	154.666	29.2398			168.849	23.0061	180.923	23.0061			148.681	2.33236	170.983	2.33236
152.606	40.9357	154.895	40.9357			169.013	26.6871	181.099	26.6871			148.913	2.33236	171.25	2.33236
152.858	51.7544	155.151	51.7544			169.168	31.5951	181.265	31.5951			149.131	2.62391	171.501	2.62391
153.091	61.6959	155.387	61.6959			169.345	36.8098	181.454	36.8098			149.355	2.62391	171.758	2.62391
153.346	70.1754	155.646	70.1754			169.487	42.3313	181.607	42.3313			149.562	2.62391	171.997	2.62391
153.578	76.9006	155.882	76.9006			169.65	47.8528	181.782	47.8528			149.756	2.62391	172.22	2.62391
153.779	82.4561	156.085	82.4561			169.788	53.0675	181.929	53.0675			149.966	2.62391	172.461	2.62391
153.972	86.8421	156.282	86.8421			169.925	58.2822	182.076	58.2822			150.204	2.62391	172.735	2.62391
154.17	90.0585	156.483	90.0585			170.059	62.5767	182.219	62.5767			150.412	2.62391	172.974	2.62391
154.368	92.6901	156.684	92.6901			170.211	66.5644	182.383	66.5644			150.659	2.62391	173.258	2.62391
154.577	94.4444	156.896	94.4444			170.374	69.9386	182.557	69.9386			150.871	2.91545	173.502	2.91545
154.806	95.9064	157.128	95.9064			170.51	73.0061	182.703	73.0061			151.072	2.91545	173.732	2.91545
155.057	97.076	157.383	97.076			170.62	75.4601	182.82	75.4601			151.281	2.91545	173.973	2.91545
155.264	97.9532	157.593	97.9532			170.769	77.6074	182.981	77.6074			151.515	2.91545	174.243	2.91545
155.511	98.538	157.844	98.538			170.923	79.4479	183.145	79.4479			151.718	2.91545	174.476	2.91545
155.716	99.1228	158.052	99.1228			171.06	80.6749	183.292	80.6749			151.938	2.91545	174.729	2.91545
155.918	99.4152	158.257	99.4152			171.195	81.9018	183.437	81.9018			152.137	2.91545	174.958	2.91545
156.15	99.7076	158.492	99.7076			171.354	83.1288	183.608	83.1288			152.349	3.207	175.201	3.207
156.383	100	158.728	100			171.505	84.0491	183.769	84.0491			152.557	3.207	175.44	3.207
156.581	100	158.93	100			171.67	84.6626	183.946	84.6626			152.81	3.207	175.731	3.207
156.834	100	159.186	100			171.834	85.5828	184.122	85.5828			153.038	3.207	175.994	3.207
157.057	100	159.413	100			171.99	85.8896	184.289	85.8896			153.267	3.207	176.257	3.207
157.269	100	159.628	100			172.145	86.5031	184.455	86.5031			153.476	3.207	176.498	3.207
157.424	100	159.786	100			172.296	87.1166	184.616	87.1166			153.677	3.207	176.729	3.207
157.637	100	160.002	100			172.432	87.4233	184.762	87.4233			153.907	3.207	176.993	3.207
157.826	100	160.193	100			172.59	87.7301	184.931	87.7301			154.129	3.49854	177.248	3.49854
158.018	100	160.389	100			172.724	88.0368	185.076	88.0368			154.333	3.49854	177.483	3.49854
158.2	100	160.573	100			172.849	88.3436	185.209	88.3436			154.543	3.49854	177.725	3.49854
158.391	100	160.767	100			172.99	88.6503	185.361	88.6503			154.771	3.49854	177.987	3.49854
158.632	100	161.012	100			173.146	88.9571	185.528	88.9571			155.005	3.49854	178.255	3.49854
158.83	100	161.213	100			173.3	89.2638	185.693	89.2638			155.219	3.49854	178.502	3.49854
159.035	100	161.421	100			173.46	89.5705	185.864	89.5705			155.471	3.79009	178.792	3.79009
159.24	100	161.629	100			173.584	89.5705	185.997	89.5705			155.687	3.79009	179.04	3.79009
159.453	100	161.845	100			173.752	89.8773	186.176	89.8773			155.912	3.79009	179.299	3.79009
159.654	100	162.049	100			173.912	90.184	186.349	90.184			156.146	3.79009	179.568	3.79009
159.821	100	162.218	100			174.074	90.184	186.521	90.184			156.39	3.79009	179.848	3.79009
160.019	100	162.42	100			174.213	90.4908	186.671	90.4908			156.588	4.08163	180.077	4.08163
160.218	100	162.621	100			174.36	90.7976	186.829	90.7976			156.838	4.08163	180.364	4.08163
160.445	100	162.852	100			174.513	90.7976	186.992	90.7976			157.066	4.08163	180.626	4.08163
160.65	100	163.059	100			174.666	91.1043	187.156	91.1043			157.273	4.08163	180.864	4.08163
160.875	100	163.288	100			174.808	91.1043	187.309	91.1043			157.49	4.08163	181.114	4.08163
161.048	100	163.463	100			174.974	91.411	187.487	91.411			157.728	4.08163	181.388	4.08163
161.26	100	163.679	100			175.103	91.411	187.625	91.411			157.932	4.37318	181.622	4.37318
161.476	100	163.898	100			175.237	91.7178	187.769	91.7178			158.166	4.37318	181.891	4.37318
161.687	100	164.112	100			175.402	91.7178	187.945	91.7178			158.397	4.37318	182.156	4.37318
161.914	100	164.343	100			175.561	92.0245	188.116	92.0245			158.62	4.37318	182.413	4.37318
162.11	100	164.541	100			175.713	92.0245	188.278	92.0245			158.873	4.66472	182.704	4.66472
162.315	100	164.75	100			175.874	92.3313	188.45	92.3313			159.091	4.66472	182.955	4.66472
162.523	100	164.961	100			176.022	92.3313	188.609	92.3313			159.314	4.66472	183.211	4.66472
162.712	100	165.153	100			176.168	92.638	188.765	92.638			159.552	4.66472	183.485	4.66472
162.931	100	165.375	100			176.293	92.638	188.9	92.638			159.789	4.95627	183.758	4.95627
163.12	100	165.566	100			176.438	92.9448	189.055	92.9448			160.036	4.95627	184.041	4.95627
163.346	100	165.797	100			176.58	92.9448	189.207	92.9448			160.269	4.95627	184.31	4.95627
163.548	100	166.001	100			176.735	93.2515	189.373	93.2515			160.529	4.95627	184.609	4.95627
163.749	100	166.206	100			176.859	93.2515	189.506	93.2515			160.766	4.95627	184.881	4.95627
163.947	100	166.406	100			177.017	93.2515	189.676	93.2515			160.995	5.24781	185.144	5.24781
164.117	100	166.578	100			177.159	93.5583	189.828	93.5583			161.229	5.24781	185.413	5.24781
164.292	100	166.756	100			177.332	93.5583	190.012	93.5583			161.45	5.24781	185.667	5.24781
164.467	100	166.934	100			177.498	93.865	190.191	93.865			161.678	5.24781	185.93	5.24781
164.688	100	167.159	100			177.669	93.865	190.374	93.865			161.923	5.53936	186.211	5.53936
164.903	100	167.377	100			177.825	93.865	190.541	93.865			162.174	5.53936	186.5	5.53936
165.116	100	167.592	100			177.989	94.1718	190.717	94.1718			162.417	5.53936	186.779	5.53936
165.281	100	167.76	100			178.148	94.1718	190.887	94.1718			162.674	5.8309	187.075	5.8309
165.493	100	167.975	100			178.29	94.1718	191.04	94.1718			162.91	5.8309	187.346	5.8309
165.718	100	168.204	100			178.453	94.4785	191.214	94.4785			163.129	5.8309	187.598	5.8309
165.922	100	168.41	100			178.617	94.4785	191.39	94.4785			163.38	5.8309	187.887	5.8309
166.088	100	168.58	100			178.77	94.7853	191.554	94.7853			163.602	6.12245	188.143	6.12245
166.305	100	168.8	100			178.921	94.7853	191.716	94.7853			163.832	6.12245	188.407	6.12245
166.538	100	169.036	100			179.089	94.7853	191.895	94.7853			164.087	6.12245	188.7	6.12245
166.762	100	169.264	100			179.24	95.092	192.057	95.092			164.337	6.41399	188.987	6.41399
166.968	100	169.472	100			179.392	95.092	192.22	95.092			164.595	6.41399	189.285	6.41399
167.148	100	169.656	100			179.547	95.092	192.386	95.092			164.819	6.41399	189.542	6.41399
167.363	100	169.874	100			179.73	95.3988	192.583	95.3988			165.054	6.70554	189.813	6.70554
167.557	100	170.071	100			179.883	95.3988	192.747	95.3988			165.27	6.70554	190.06	6.70554
167.712	100	170.228	100			180.048	95.3988	192.923	95.3988			165.505	6.70554	190.331	6.70554
167.916	100	170.435	100			180.214	95.7055	193.101	95.7055			165.768	6.99708	190.634	6.99708
168.151	100	170.673	100			180.394	95.7055	193.294	95.7055			166.013	6.99708	190.914	6.99708
168.386	100	170.912	100			180.541	95.7055	193.451	95.7055			166.239	6.99708	191.175	6.99708
168.568	100	171.096	100			180.7	95.7055	193.621	95.7055			166.458	7.28863	191.427	7.28863
168.774	100	171.306	100			180.864	96.0123	193.798	96.0123			166.683	7.28863	191.685	7.28863
168.978	100	171.513	100			181.034	96.0123	193.98	96.0123			166.935	7.58017	191.976	7.58017
169.197	100	171.735	100			181.205	96.0123	194.162	96.0123			167.178	7.58017	192.255	7.58017
169.419	100	171.961	100			181.376	96.319	194.345	96.319			167.417	7.87172	192.53	7.87172
169.623	100	172.168	100			181.547	96.319	194.529	96.319			167.653	7.87172	192.801	7.87172
169.847	100	172.395	100			181.719	96.319	194.714	96.319			167.895	7.87172	193.08	7.87172
170.07	100	172.621	100			181.892	96.319	194.898	96.319			168.135	8.16327	193.355	8.16327
170.255	100	172.809	100			182.065	96.6258	195.084	96.6258			168.382	8.16327	193.64	8.16327
170.466	100	173.023	100			182.238	96.6258	195.27	96.6258			168.642	8.45481	193.939	8.45481
170.659	100	173.219	100			182.413	96.6258	195.457	96.6258			168.896	8.45481	194.231	8.45481
170.903	100	173.466	100			182.588	96.9325	195.644	96.9325			169.165	8.74636	194.54	8.74636
171.106	100	173.672	100			182.763	96.9325	195.832	96.9325			169.407	8.74636	194.818	8.74636
171.367	100	173.938	100			182.939	96.9325	196.021	96.9325			169.637	9.0379	195.082	9.0379
171.62	100	174.195	100			183.115	96.9325	196.21	96.9325			169.893	9.0379	195.377	9.0379
171.826	100	174.403	100			183.292	97.2393	196.399	97.2393			170.139	9.32945	195.66	9.32945
172.033	100	174.613	100			183.47	97.2393	196.59	97.2393			170.393	9.32945	195.952	9.32945
172.278	100	174.862	100			183.648	97.2393	196.781	97.2393			170.654	9.62099	196.252	9.62099
172.506	100	175.094	100			183.827	97.2393	196.972	97.2393			170.894	9.91254	196.529	9.91254
172.74	100	175.331	100			184.006	97.546	197.164	97.546			171.146	9.91254	196.818	9.91254
173.006	100	175.601	100			184.186	97.546	197.357	97.546			171.391	10.2041	197.099	10.2041
173.199	100	175.797	100			184.366	97.546	197.55	97.546			171.628	10.2041	197.372	10.2041
173.42	100	176.021	100			184.547	97.546	197.744	97.546			171.876	10.4956	197.658	10.4956
173.646	100	176.251	100			184.729	97.8528	197.939	97.8528			172.108	10.7872	197.925	10.7872
173.914	100	176.523	100			184.911	97.8528	198.134	97.8528			172.359	10.7872	198.213	10.7872
174.144	100	176.756	100			185.093	97.8528	198.329	97.8528			172.614	11.0787	198.506	11.0787
174.39	100	177.006	100			185.277	97.8528	198.526	97.8528			172.856	11.3703	198.784	11.3703
174.588	100	177.207	100			185.46	98.1595	198.722	98.1595			173.089	11.3703	199.053	11.3703
174.819	100	177.441	100			185.645	98.1595	198.92	98.1595			173.36	11.6618	199.364	11.6618
175.083	100	177.709	100			185.829	98.1595	199.118	98.1595			173.627	11.9534	199.671	11.9534
175.377	100	178.008	100			186.015	98.1595	199.317	98.1595			173.863	11.9534	199.942	11.9534
175.638	100	178.273	100			186.201	98.1595	199.516	98.1595			174.121	12.2449	200.239	12.2449
175.896	100	178.534	100			186.387	98.4663	199.716	98.4663			174.344	12.5364	200.495	12.5364
176.135	100	178.777	100			186.574	98.4663	199.916	98.4663			174.603	12.828	200.794	12.828
176.338	100	178.983	100			186.762	98.4663	200.117	98.4663			174.864	13.1195	201.094	13.1195
176.562	100	179.211	100			186.95	98.4663	200.319	98.4663			175.114	13.4111	201.381	13.4111
176.783	100	179.435	100			187.139	98.4663	200.521	98.4663			175.34	13.7026	201.642	13.7026
177.037	100	179.692	100			187.328	98.773	200.724	98.773			175.605	13.9942	201.946	13.9942
177.27	100	179.929	100			187.518	98.773	200.927	98.773			175.878	13.9942	202.259	13.9942
177.52	100	180.183	100			187.709	98.773	201.131	98.773			176.143	14.2857	202.564	14.2857
177.75	100	180.416	100			187.9	98.773	201.336	98.773			176.386	14.5773	202.844	14.5773
177.956	100	180.625	100			188.091	99.0798	201.541	99.0798			176.635	14.8688	203.13	14.8688
178.204	100	180.877	100			188.283	99.0798	201.747	99.0798			176.874	15.1603	203.405	15.1603
178.419	100	181.095	100			188.476	99.0798	201.954	99.0798			177.103	15.7434	203.669	15.7434
178.63	100	181.31	100			188.669	99.0798	202.161	99.0798			177.363	16.035	203.967	16.035
178.879	100	181.562	100			188.863	99.0798	202.368	99.0798			177.607	16.3265	204.248	16.3265
179.121	100	181.808	100			189.057	99.3865	202.577	99.3865			177.887	16.9096	204.57	16.9096
179.365	100	182.055	100			189.252	99.3865	202.785	99.3865			178.118	17.2012	204.836	17.2012
179.632	100	182.327	100			189.448	99.3865	202.995	99.3865			178.346	17.4927	205.098	17.4927
179.87	100	182.568	100			189.644	99.3865	203.205	99.3865			178.61	18.0758	205.401	18.0758
180.108	100	182.81	100			189.84	99.3865	203.415	99.3865			178.864	18.6589	205.694	18.6589
180.328	100	183.033	100			190.037	99.6933	203.627	99.6933			179.111	18.9504	205.977	18.9504
180.529	100	183.236	100			190.235	99.6933	203.838	99.6933			179.362	19.5335	206.267	19.5335
180.755	100	183.467	100			190.433	99.6933	204.051	99.6933			179.646	20.1166	206.593	20.1166
180.976	100	183.691	100			190.632	99.6933	204.264	99.6933			179.877	20.9913	206.858	20.9913
181.224	100	183.942	100			190.831	99.6933	204.477	99.6933			180.134	21.5743	207.154	21.5743
181.426	100	184.147	100			191.031	100	204.692	100			180.387	22.449	207.445	22.449
181.666	100	184.391	100			191.232	100	204.906	100			180.625	23.3236	207.718	23.3236
181.911	100	184.64	100			191.433	100	205.122	100			180.852	24.1983	207.979	24.1983
182.159	100	184.892	100			191.634	100	205.338	100			181.097	25.0729	208.262	25.0729
182.401	100	185.137	100			191.836	100	205.554	100			181.311	26.2391	208.507	26.2391
182.644	100	185.384	100			192.039	100	205.772	100			181.556	27.6968	208.79	27.6968
182.875	100	185.619	100			192.242	100	205.989	100			181.803	28.863	209.073	28.863
183.071	100	185.817	100			192.446	100	206.208	100			182.07	30.6122	209.38	30.6122
183.336	100	186.086	100			192.65	100	206.427	100			182.319	32.3615	209.667	32.3615
183.578	100	186.332	100			192.855	100	206.646	100			182.57	34.1108	209.956	34.1108
183.812	100	186.569	100			193.061	100	206.866	100			182.813	36.4432	210.235	36.4432
184.028	100	186.788	100			193.267	100	207.087	100			183.039	38.484	210.495	38.484
184.273	100	187.037	100			193.473	100	207.309	100			183.297	41.1079	210.791	41.1079
184.495	100	187.263	100			193.681	100	207.53	100			183.524	43.4402	211.052	43.4402
184.705	100	187.476	100			193.888	100	207.753	100			183.783	46.0641	211.351	46.0641
184.927	100	187.701	100			194.097	100	207.976	100			184.026	48.688	211.629	48.688
185.146	100	187.923	100			194.305	100	208.2	100			184.276	51.312	211.918	51.312
185.363	100	188.144	100			194.515	100	208.424	100			184.511	53.9359	212.188	53.9359
185.577	100	188.361	100			194.725	100	208.649	100			184.739	56.5598	212.45	56.5598
185.772	100	188.559	100			194.935	100	208.875	100			185.004	58.8921	212.754	58.8921
185.976	100	188.765	100			195.146	100	209.101	100			185.219	61.516	213.001	61.516
186.214	100	189.008	100			200	100	214.302	100			185.442	63.8484	213.259	63.8484
186.432	100	189.228	100			205	100	219.659	100			185.697	66.4723	213.552	66.4723
186.662	100	189.462	100			210	100	225.017	100			185.931	68.5131	213.821	68.5131
186.911	100	189.715	100			215	100	230.374	100			186.179	70.8455	214.105	70.8455
187.16	100	189.968	100			220	100	235.732	100			186.417	72.8863	214.38	72.8863
187.374	100	190.185	100			225	100	241.09	100			186.654	74.9271	214.652	74.9271
187.577	100	190.39	100			230	100	246.447	100			186.888	76.6764	214.921	76.6764
187.835	100	190.653	100			235	100	251.805	100			187.12	78.1341	215.188	78.1341
188.055	100	190.876	100			245	100	262.52	100			187.354	79.5918	215.457	79.5918
188.251	100	191.074	100			255	100	273.235	100			187.589	80.758	215.728	80.758
188.429	100	191.255	100			--	--	--	--			187.857	81.9242	216.035	81.9242
188.657	100	191.487	100			--	--	--	--			188.088	83.0904	216.302	83.0904
188.843	100	191.676	100			--	--	--	--			188.317	83.6735	216.565	83.6735
189.037	100	191.873	100			--	--	--	--			188.561	84.5481	216.846	84.5481
189.224	100	192.062	100			--	--	--	--			188.776	85.1312	217.092	85.1312
189.411	100	192.252	100			--	--	--	--			189.024	86.0058	217.377	86.0058
189.627	100	192.472	100			--	--	--	--			189.225	86.2974	217.609	86.2974
189.833	100	192.681	100			--	--	--	--			189.467	86.8805	217.887	86.8805
190.009	100	192.859	100			--	--	--	--			189.702	87.4636	218.158	87.4636
190.216	100	193.07	100			--	--	--	--			189.944	87.7551	218.435	87.7551
190.44	100	193.296	100			--	--	--	--			190.187	88.3382	218.715	88.3382
190.642	100	193.502	100			--	--	--	--			190.399	88.6297	218.959	88.6297
190.866	100	193.729	100			--	--	--	--			190.622	88.9213	219.215	88.9213
191.064	100	193.93	100			--	--	--	--			190.864	89.2128	219.494	89.2128
191.302	100	194.171	100			--	--	--	--			191.102	89.5044	219.767	89.5044
191.552	100	194.426	100			--	--	--	--			191.33	89.7959	220.029	89.7959
191.751	100	194.627	100			--	--	--	--			191.567	90.0875	220.302	90.0875
191.989	100	194.869	100			--	--	--	--			191.8	90.379	220.57	90.379
192.174	100	195.057	100			--	--	--	--			192.035	90.6706	220.84	90.6706
192.4	100	195.286	100			--	--	--	--			192.278	90.6706	221.12	90.6706
192.585	100	195.474	100			--	--	--	--			192.514	90.9621	221.391	90.9621
192.812	100	195.704	100			--	--	--	--			192.743	91.2536	221.655	91.2536
193.053	100	195.949	100			--	--	--	--			192.97	91.2536	221.916	91.2536
193.28	100	196.179	100			--	--	--	--			193.219	91.5452	222.201	91.5452
193.505	100	196.407	100			--	--	--	--			193.455	91.8367	222.473	91.8367
193.721	100	196.627	100			--	--	--	--			193.633	91.8367	222.678	91.8367
193.92	100	196.829	100			--	--	--	--			193.839	92.1283	222.915	92.1283
194.103	100	197.015	100			--	--	--	--			194.079	92.1283	223.191	92.1283
194.335	100	197.25	100			--	--	--	--			194.329	92.4198	223.478	92.4198
194.554	100	197.472	100			--	--	--	--			194.562	92.4198	223.747	92.4198
194.787	100	197.709	100			--	--	--	--			194.787	92.7114	224.005	92.7114
194.991	100	197.916	100			--	--	--	--			195.008	92.7114	224.259	92.7114
195.203	100	198.131	100			--	--	--	--			195.238	93.0029	224.523	93.0029
195.428	100	198.359	100			--	--	--	--			195.44	93.0029	224.756	93.0029
195.599	100	198.533	100			--	--	--	--			195.674	93.2945	225.025	93.2945
195.814	100	198.751	100			--	--	--	--			195.915	93.2945	225.302	93.2945
196.033	100	198.973	100			--	--	--	--			196.134	93.586	225.554	93.586
196.228	100	199.171	100			--	--	--	--			196.366	93.586	225.821	93.586
196.437	100	199.384	100			--	--	--	--			196.585	93.586	226.073	93.586
196.666	100	199.616	100			--	--	--	--			196.809	93.8775	226.33	93.8775
196.869	100	199.822	100			--	--	--	--			197.032	93.8775	226.587	93.8775
197.091	100	200.047	100			--	--	--	--			197.291	94.1691	226.885	94.1691
197.302	100	200.262	100			--	--	--	--			197.508	94.1691	227.134	94.1691
197.501	100	200.464	100			--	--	--	--			197.744	94.1691	227.406	94.1691
197.693	100	200.658	100			--	--	--	--			197.994	94.4606	227.693	94.4606
197.856	100	200.824	100			--	--	--	--			198.22	94.4606	227.952	94.4606
198.069	100	201.04	100			--	--	--	--			198.442	94.4606	228.208	94.4606
198.246	100	201.22	100			--	--	--	--			198.666	94.7522	228.466	94.7522
198.483	100	201.46	100			--	--	--	--			198.886	94.7522	228.719	94.7522
198.695	100	201.676	100			--	--	--	--			199.093	94.7522	228.957	94.7522
198.912	100	201.895	100			--	--	--	--			199.323	94.7522	229.221	94.7522
199.114	100	202.101	100			--	--	--	--			199.564	95.0437	229.498	95.0437
199.343	100	202.333	100			--	--	--	--			199.77	95.0437	229.736	95.0437
199.571	100	202.565	100			--	--	--	--			199.983	95.0437	229.98	95.0437
199.796	100	202.793	100			--	--	--	--			200.203	95.0437	230.234	95.0437
200.031	100	203.032	100			--	--	--	--			200.455	95.3353	230.523	95.3353
200.244	100	203.247	100			--	--	--	--			200.689	95.3353	230.792	95.3353
200.493	100	203.501	100			--	--	--	--			200.923	95.3353	231.062	95.3353
200.748	100	203.759	100			--	--	--	--			201.141	95.6268	231.313	95.6268
200.952	100	203.966	100			--	--	--	--			201.366	95.6268	231.57	95.6268
201.177	100	204.195	100			--	--	--	--			201.584	95.6268	231.821	95.6268
201.382	100	204.402	100			--	--	--	--			201.838	95.6268	232.114	95.6268
201.586	100	204.61	100			--	--	--	--			202.082	95.6268	232.395	95.6268
201.798	100	204.825	100			--	--	--	--			202.308	95.9184	232.654	95.9184
202.016	100	205.046	100			--	--	--	--			202.532	95.9184	232.912	95.9184
202.257	100	205.29	100			--	--	--	--			202.749	95.9184	233.161	95.9184
202.493	100	205.53	100			--	--	--	--			202.992	95.9184	233.441	95.9184
202.752	100	205.794	100			--	--	--	--			203.194	96.2099	233.673	96.2099
202.991	100	206.036	100			--	--	--	--			203.43	96.2099	233.944	96.2099
203.22	100	206.268	100			--	--	--	--			203.65	96.2099	234.198	96.2099
203.46	100	206.512	100			--	--	--	--			203.859	96.2099	234.437	96.2099
203.698	100	206.753	100			--	--	--	--			204.103	96.2099	234.719	96.2099
203.943	100	207.002	100			--	--	--	--			204.326	96.5015	234.975	96.5015
204.175	100	207.237	100			--	--	--	--			204.551	96.5015	235.233	96.5015
204.404	100	207.47	100			--	--	--	--			204.768	96.5015	235.483	96.5015
204.618	100	207.687	100			--	--	--	--			204.996	96.5015	235.745	96.5015
204.826	100	207.898	100			--	--	--	--			205.224	96.5015	236.008	96.5015
205.055	100	208.131	100			--	--	--	--			205.447	96.793	236.264	96.793
205.309	100	208.389	100			--	--	--	--			205.683	96.793	236.535	96.793
205.539	100	208.622	100			--	--	--	--			205.93	96.793	236.819	96.793
205.769	100	208.856	100			--	--	--	--			206.143	96.793	237.065	96.793
206.025	100	209.115	100			--	--	--	--			206.387	96.793	237.345	96.793
206.228	100	209.322	100			--	--	--	--			206.603	97.0845	237.593	97.0845
206.487	100	209.584	100			--	--	--	--			206.83	97.0845	237.854	97.0845
206.744	100	209.845	100			--	--	--	--			207.068	97.0845	238.129	97.0845
206.991	100	210.096	100			--	--	--	--			207.318	97.0845	238.416	97.0845
207.251	100	210.36	100			--	--	--	--			207.558	97.0845	238.692	97.0845
207.451	100	210.563	100			--	--	--	--			207.779	97.3761	238.946	97.3761
207.722	100	210.838	100			--	--	--	--			208.023	97.3761	239.226	97.3761
207.946	100	211.065	100			--	--	--	--			208.22	97.3761	239.453	97.3761
208.167	100	211.289	100			--	--	--	--			208.45	97.3761	239.717	97.3761
208.391	100	211.517	100			--	--	--	--			208.683	97.3761	239.986	97.3761
208.621	100	211.75	100			--	--	--	--			208.896	97.3761	240.23	97.3761
208.852	100	211.985	100			--	--	--	--			209.135	97.6676	240.505	97.6676
209.07	100	212.206	100			--	--	--	--			209.368	97.6676	240.774	97.6676
209.253	100	212.391	100			--	--	--	--			209.613	97.6676	241.055	97.6676
209.48	100	212.622	100			--	--	--	--			209.842	97.6676	241.318	97.6676
209.698	100	212.843	100			--	--	--	--			210.053	97.6676	241.561	97.6676
209.895	100	213.044	100			--	--	--	--			210.277	97.9592	241.819	97.9592
210.128	100	213.28	100			--	--	--	--			210.498	97.9592	242.073	97.9592
210.341	100	213.496	100			--	--	--	--			210.726	97.9592	242.334	97.9592
210.589	100	213.748	100			--	--	--	--			210.965	97.9592	242.609	97.9592
210.824	100	213.986	100			--	--	--	--			211.187	97.9592	242.865	97.9592
211.07	100	214.236	100			--	--	--	--			211.45	98.2507	243.167	98.2507
211.303	100	214.472	100			--	--	--	--			211.684	98.2507	243.436	98.2507
211.531	100	214.704	100			--	--	--	--			211.913	98.2507	243.7	98.2507
211.751	100	214.927	100			--	--	--	--			212.138	98.2507	243.959	98.2507
211.978	100	215.158	100			--	--	--	--			212.382	98.2507	244.239	98.2507
212.233	100	215.417	100			--	--	--	--			212.632	98.5423	244.527	98.5423
212.489	100	215.676	100			--	--	--	--			212.874	98.5423	244.805	98.5423
212.721	100	215.912	100			--	--	--	--			213.124	98.5423	245.092	98.5423
212.973	100	216.168	100			--	--	--	--			213.359	98.5423	245.363	98.5423
213.183	100	216.381	100			--	--	--	--			213.592	98.5423	245.631	98.5423
213.381	100	216.581	100			--	--	--	--			213.81	98.8338	245.881	98.8338
213.626	100	216.83	100			--	--	--	--			214.05	98.8338	246.157	98.8338
213.843	100	217.05	100			--	--	--	--			214.295	98.8338	246.439	98.8338
214.033	100	217.243	100			--	--	--	--			214.525	98.8338	246.704	98.8338
214.261	100	217.475	100			--	--	--	--			214.732	98.8338	246.941	98.8338
214.458	100	217.675	100			--	--	--	--			214.965	98.8338	247.209	98.8338
214.712	100	217.933	100			--	--	--	--			215.209	99.1254	247.49	99.1254
214.944	100	218.168	100			--	--	--	--			215.431	99.1254	247.746	99.1254
215.182	100	218.41	100			--	--	--	--			215.672	99.1254	248.023	99.1254
215.431	100	218.662	100			--	--	--	--			215.891	99.1254	248.274	99.1254
215.658	100	218.893	100			--	--	--	--			216.141	99.1254	248.563	99.1254
215.857	100	219.095	100			--	--	--	--			216.354	99.1254	248.807	99.1254
216.078	100	219.32	100			--	--	--	--			216.582	99.4169	249.069	99.4169
216.288	100	219.532	100			--	--	--	--			216.861	99.4169	249.391	99.4169
216.532	100	219.78	100			--	--	--	--			217.117	99.4169	249.684	99.4169
216.772	100	220.023	100			--	--	--	--			217.337	99.4169	249.938	99.4169
216.931	100	220.185	100			--	--	--	--			217.55	99.4169	250.182	99.4169
217.186	100	220.443	100			--	--	--	--			217.801	99.4169	250.471	99.4169
217.408	100	220.669	100			--	--	--	--			218.042	99.7084	250.749	99.7084
217.652	100	220.917	100			--	--	--	--			218.303	99.7084	251.049	99.7084
217.903	100	221.172	100			--	--	--	--			218.517	99.7084	251.295	99.7084
218.107	100	221.379	100			--	--	--	--			218.765	99.7084	251.58	99.7084
218.345	100	221.62	100			--	--	--	--			219.013	99.7084	251.865	99.7084
218.579	100	221.858	100			--	--	--	--			219.253	99.7084	252.141	99.7084
218.795	100	222.077	100			--	--	--	--			219.506	99.7084	252.432	99.7084
219.047	100	222.333	100			--	--	--	--			219.75	100	252.713	100
219.241	100	222.53	100			--	--	--	--			220.01	100	253.011	100
219.475	100	222.767	100			--	--	--	--			220.253	100	253.291	100
219.716	100	223.011	100			--	--	--	--			220.493	100	253.567	100
219.96	100	223.259	100			--	--	--	--			220.737	100	253.847	100
220.191	100	223.494	100			--	--	--	--			220.985	100	254.132	100
220.444	100	223.75	100			--	--	--	--			221.201	100	254.382	100
220.685	100	223.996	100			--	--	--	--			221.434	100	254.65	100
220.939	100	224.253	100			--	--	--	--			221.675	100	254.926	100
221.169	100	224.486	100			--	--	--	--			221.955	100	255.248	100
221.454	100	224.776	100			--	--	--	--			222.193	100	255.522	100
221.693	100	225.018	100			--	--	--	--			222.454	100	255.822	100
221.931	100	225.26	100			--	--	--	--			222.701	100	256.106	100
222.211	100	225.544	100			--	--	--	--			222.952	100	256.394	100
222.467	100	225.804	100			--	--	--	--			223.166	100	256.641	100
222.706	100	226.047	100			--	--	--	--			223.4	100	256.91	100
222.92	100	226.263	100			--	--	--	--			223.645	100	257.192	100
223.144	100	226.491	100			--	--	--	--			223.908	100	257.494	100
223.376	100	226.726	100			--	--	--	--			224.153	100	257.776	100
223.612	100	226.967	100			--	--	--	--			224.399	100	258.058	100
223.824	100	227.182	100			--	--	--	--			224.634	100	258.329	100
224.058	100	227.419	100			--	--	--	--			224.89	100	258.624	100
224.27	100	227.634	100			--	--	--	--			225.142	100	258.914	100
224.512	100	227.88	100			--	--	--	--			225.364	100	259.169	100
224.764	100	228.135	100			--	--	--	--			225.601	100	259.441	100
225.03	100	228.406	100			--	--	--	--			225.839	100	259.715	100
225.303	100	228.683	100			--	--	--	--			226.093	100	260.007	100
225.564	100	228.947	100			--	--	--	--			226.34	100	260.291	100
225.818	100	229.205	100			--	--	--	--			226.607	100	260.598	100
226.082	100	229.474	100			--	--	--	--			226.833	100	260.858	100
226.273	100	229.667	100			--	--	--	--			227.078	100	261.139	100
226.52	100	229.918	100			--	--	--	--			227.31	100	261.406	100
226.797	100	230.199	100			--	--	--	--			227.541	100	261.673	100
227.085	100	230.491	100			--	--	--	--			227.801	100	261.971	100
227.35	100	230.76	100			--	--	--	--			228.04	100	262.245	100
227.578	100	230.991	100			--	--	--	--			228.316	100	262.563	100
227.825	100	231.242	100			--	--	--	--			228.562	100	262.846	100
228.071	100	231.492	100			--	--	--	--			228.819	100	263.142	100
228.314	100	231.739	100			--	--	--	--			229.072	100	263.433	100
228.599	100	232.028	100			--	--	--	--			229.307	100	263.703	100
228.875	100	232.308	100			--	--	--	--			229.55	100	263.983	100
229.091	100	232.527	100			--	--	--	--			229.79	100	264.258	100
229.335	100	232.775	100			--	--	--	--			230.038	100	264.544	100
229.596	100	233.04	100			--	--	--	--			230.301	100	264.846	100
229.81	100	233.257	100			--	--	--	--			230.558	100	265.142	100
230.052	100	233.503	100			--	--	--	--			230.798	100	265.417	100
230.28	100	233.735	100			--	--	--	--			231.057	100	265.716	100
230.521	100	233.979	100			--	--	--	--			231.306	100	266.002	100
230.764	100	234.226	100			--	--	--	--			231.517	100	266.244	100
230.986	100	234.451	100			--	--	--	--			231.754	100	266.517	100
231.298	100	234.767	100			--	--	--	--			231.991	100	266.789	100
231.512	100	234.984	100			--	--	--	--			232.24	100	267.077	100
231.785	100	235.262	100			--	--	--	--			232.526	100	267.404	100
232.017	100	235.497	100			--	--	--	--			232.79	100	267.709	100
232.289	100	235.773	100			--	--	--	--			233.044	100	268	100
232.545	100	236.033	100			--	--	--	--			233.3	100	268.295	100
232.774	100	236.265	100			--	--	--	--			233.538	100	268.569	100
233.028	100	236.524	100			--	--	--	--			233.765	100	268.83	100
233.28	100	236.779	100			--	--	--	--			234.006	100	269.107	100
233.531	100	237.034	100			--	--	--	--			234.275	100	269.416	100
233.796	100	237.303	100			--	--	--	--			234.513	100	269.69	100
234.046	100	237.557	100			--	--	--	--			234.777	100	269.994	100
234.305	100	237.82	100			--	--	--	--			235.034	100	270.29	100
234.565	100	238.083	100			--	--	--	--			235.319	100	270.617	100
234.846	100	238.368	100			--	--	--	--			235.549	100	270.881	100
235.089	100	238.616	100			--	--	--	--			235.789	100	271.157	100
235.346	100	238.876	100			--	--	--	--			236.036	100	271.441	100
235.602	100	239.136	100			--	--	--	--			236.282	100	271.724	100
235.852	100	239.389	100			--	--	--	--			236.544	100	272.026	100
236.116	100	239.658	100			--	--	--	--			236.793	100	272.312	100
236.359	100	239.904	100			--	--	--	--			237.048	100	272.605	100
236.571	100	240.12	100			--	--	--	--			237.289	100	272.882	100
236.831	100	240.384	100			--	--	--	--			237.507	100	273.133	100
237.087	100	240.643	100			--	--	--	--			237.759	100	273.423	100
237.332	100	240.892	100			--	--	--	--			237.986	100	273.684	100
237.627	100	241.191	100			--	--	--	--			238.241	100	273.977	100
237.921	100	241.49	100			--	--	--	--			238.51	100	274.286	100
238.164	100	241.737	100			--	--	--	--			238.756	100	274.569	100
238.392	100	241.968	100			--	--	--	--			239.017	100	274.869	100
238.641	100	242.22	100			--	--	--	--			239.255	100	275.143	100
238.871	100	242.454	100			--	--	--	--			239.531	100	275.461	100
239.17	100	242.757	100			--	--	--	--			239.8	100	275.77	100
239.41	100	243.001	100			--	--	--	--			240.027	100	276.031	100
239.653	100	243.248	100			--	--	--	--			240.273	100	276.314	100
239.949	100	243.548	100			--	--	--	--			240.533	100	276.613	100
240.195	100	243.798	100			--	--	--	--			240.812	100	276.933	100
240.441	100	244.048	100			--	--	--	--			241.026	100	277.18	100
240.721	100	244.332	100			--	--	--	--			241.287	100	277.48	100
240.966	100	244.58	100			--	--	--	--			241.534	100	277.765	100
241.218	100	244.836	100			--	--	--	--			241.759	100	278.023	100
241.464	100	245.086	100			--	--	--	--			241.985	100	278.282	100
241.707	100	245.332	100			--	--	--	--			242.263	100	278.603	100
241.977	100	245.607	100			--	--	--	--			242.509	100	278.886	100
242.222	100	245.856	100			--	--	--	--			242.765	100	279.18	100
242.498	100	246.136	100			--	--	--	--			243.039	100	279.495	100
242.735	100	246.376	100			--	--	--	--			243.265	100	279.755	100
242.989	100	246.634	100			--	--	--	--			243.546	100	280.078	100
243.257	100	246.906	100			--	--	--	--			243.807	100	280.378	100
243.51	100	247.163	100			--	--	--	--			244.049	100	280.657	100
243.783	100	247.439	100			--	--	--	--			244.283	100	280.925	100
244.029	100	247.69	100			--	--	--	--			244.53	100	281.209	100
244.287	100	247.952	100			--	--	--	--			244.773	100	281.489	100
244.531	100	248.199	100			--	--	--	--			245.008	100	281.759	100
244.773	100	248.444	100			--	--	--	--			245.254	100	282.042	100
245.02	100	248.695	100			--	--	--	--			245.498	100	282.323	100
245.273	100	248.952	100			--	--	--	--			245.729	100	282.589	100
245.526	100	249.208	100			--	--	--	--			245.972	100	282.868	100
245.761	100	249.447	100			--	--	--	--			246.223	100	283.157	100
245.972	100	249.661	100			--	--	--	--			246.45	100	283.418	100
246.201	100	249.894	100			--	--	--	--			246.68	100	283.682	100
246.446	100	250.143	100			--	--	--	--			246.893	100	283.927	100
246.69	100	250.39	100			--	--	--	--			247.154	100	284.227	100
246.934	100	250.638	100			--	--	--	--			247.381	100	284.488	100
247.177	100	250.885	100			--	--	--	--			247.627	100	284.771	100
247.42	100	251.131	100			--	--	--	--			247.861	100	285.041	100
247.662	100	251.377	100			--	--	--	--			248.096	100	285.31	100
247.904	100	251.623	100			--	--	--	--			248.347	100	285.599	100
248.146	100	251.868	100			--	--	--	--			248.586	100	285.874	100
248.387	100	252.113	100			--	--	--	--			248.816	100	286.139	100
248.628	100	252.357	100			--	--	--	--			249.058	100	286.417	100
248.868	100	252.602	100			--	--	--	--			249.319	100	286.717	100
249.108	100	252.845	100			--	--	--	--			249.573	100	287.009	100
249.348	100	253.088	100			--	--	--	--			249.815	100	287.287	100
249.587	100	253.331	100			--	--	--	--			250.058	100	287.566	100
249.826	100	253.573	100			--	--	--	--			250.319	100	287.867	100
250.064	100	253.815	100			--	--	--	--			250.577	100	288.163	100
250.302	100	254.057	100			--	--	--	--			250.808	100	288.429	100
250.54	100	254.298	100			--	--	--	--			251.074	100	288.736	100
250.777	100	254.539	100			--	--	--	--			251.335	100	289.035	100
251.014	100	254.779	100			--	--	--	--			251.561	100	289.295	100
251.25	100	255.019	100			--	--	--	--			251.783	100	289.55	100
251.486	100	255.258	100			--	--	--	--			252.026	100	289.83	100
251.721	100	255.497	100			--	--	--	--			252.237	100	290.073	100
251.957	100	255.736	100			--	--	--	--			252.503	100	290.379	100
252.191	100	255.974	100			--	--	--	--			252.772	100	290.688	100
252.426	100	256.212	100			--	--	--	--			252.969	100	290.914	100
252.659	100	256.449	100			--	--	--	--			253.207	100	291.188	100
252.893	100	256.686	100			--	--	--	--			253.466	100	291.486	100
253.126	100	256.923	100			--	--	--	--			253.684	100	291.736	100
253.359	100	257.159	100			--	--	--	--			253.947	100	292.039	100
253.591	100	257.395	100			--	--	--	--			254.143	100	292.264	100
253.823	100	257.63	100			--	--	--	--			254.395	100	292.554	100
254.054	100	257.865	100			--	--	--	--			254.604	100	292.795	100
254.285	100	258.099	100			--	--	--	--			254.819	100	293.041	100
254.516	100	258.333	100			--	--	--	--			255.04	100	293.296	100
254.746	100	258.567	100			--	--	--	--			255.292	100	293.586	100
254.976	100	258.8	100			--	--	--	--			255.543	100	293.874	100
255.205	100	259.033	100			--	--	--	--			255.751	100	294.114	100
255.434	100	259.265	100			--	--	--	--			256.003	100	294.403	100
255.662	100	259.497	100			--	--	--	--			256.145	100	294.566	100
255.891	100	259.729	100			--	--	--	--			256.423	100	294.887	100
256.118	100	259.96	100			--	--	--	--			256.57	100	295.055	100
256.346	100	260.191	100			--	--	--	--			256.872	100	295.403	100
256.572	100	260.421	100			--	--	--	--			257.125	100	295.694	100
256.799	100	260.651	100			--	--	--	--			257.368	100	295.973	100
257.025	100	260.88	100			--	--	--	--			257.509	100	296.136	100
257.251	100	261.11	100			--	--	--	--			257.623	100	296.266	100
257.476	100	261.338	100			--	--	--	--			257.727	100	296.386	100
257.701	100	261.566	100			--	--	--	--			257.9	100	296.585	100
257.925	100	261.794	100			--	--	--	--			258.077	100	296.789	100
		--	--			--	--	--	--			258.23	100	296.965	100
		--	--			--	--	--	--			258.416	100	297.178	100
		--	--			--	--	--	--			258.543	100	297.325	100
		--	--			--	--	--	--			259.016	100	297.868	100
		--	--			--	--	--	--			258.925	100	297.764	100
		--	--			--	--	--	--			259.178	100	298.055	100
		--	--			--	--	--	--			259.559	100	298.493	100
						--	--	--	--			--	--	--	--
						--	--	--	--
						--	--	--	--
						--	--	--	--
