# Supplementary material for: Data on structural and composition-related merits of gC3N4 nanofibres doped and undoped with Au/Pd at the atomic level for efficient catalytic CO oxidation
Source: Data Brief. 2019 Oct 30;27:104734. doi: 10.1016/j.dib.2019.104734 (PMC6849110; doi:10.1016/j.dib.2019.104734)
Supplement: Multimedia component 1 [file mmc1.zip › Fig. 5.xls]

## Sheet: Fig. 5
	EDX
	Energy/KeV	Intensity / a.u.
	0.02431	0
	0.0343	0
	0.04429	0
	0.05429	0
	0.06428	0
	0.07427	0
	0.08426	0
	0.09426	0
	0.10425	0
	0.11424	0
	0.12424	59.1667
	0.13423	85
	0.14422	105
	0.15422	100
	0.16421	115.833
	0.1742	103.333
	0.18419	123.333
	0.19419	169.167
	0.20418	93.3333
	0.21417	110
	0.22417	140
	0.23416	188.75
	0.24415	247.5
	0.25415	292.917
	0.26414	396.25
	0.27413	426.25
	0.28412	413.75
	0.29412	424.167
	0.30411	323.75
	0.3141	242.083
	0.3241	182.917
	0.33409	122.083
	0.34408	167.5
	0.35408	105.833
	0.36407	66.6667
	0.37406	48.3333
	0.38405	35
	0.39405	31.6667
	0.40404	45.8333
	0.41403	40
	0.42403	36.6667
	0.43402	49.1667
	0.44401	38.3333
	0.45401	53.3333
	0.464	47.5
	0.47399	98.3333
	0.48399	161.667
	0.49398	176.667
	0.50397	240
	0.51396	298.333
	0.52396	313.333
	0.53395	323.333
	0.54394	321.667
	0.55394	285
	0.56393	238.333
	0.57392	215
	0.58392	130
	0.59391	91.6667
	0.6039	25
	0.61389	30
	0.62389	15.8333
	0.63388	20
	0.64387	25.8333
	0.65387	13.3333
	0.66386	18.3333
	0.67385	19.1667
	0.68385	15
	0.69384	20
	0.70383	19.1667
	0.71383	15.8333
	0.72382	15.8333
	0.73381	14.1667
	0.7438	20
	0.7538	18.3333
	0.76379	19.1667
	0.77378	15
	0.78378	17.5
	0.79377	20
	0.80376	25.8333
	0.81376	19.1667
	0.82375	28.3333
	0.83374	20.8333
	0.84373	20
	0.85373	22.5
	0.86372	24.1667
	0.87371	28.3333
	0.88371	37.5
	0.8937	31.6667
	0.90369	57.5
	0.91369	65.8333
	0.92368	61.6667
	0.93367	72.5
	0.94366	25.8333
	0.95366	26.6667
	0.96365	20
	0.97364	77.5
	0.98364	38.3333
	0.99363	45
	1.00362	36.6667
	1.01362	23.3333
	1.02361	23.3333
	1.0336	16.6667
	1.0436	11.6667
	1.05359	18.3333
	1.06358	15.8333
	1.07357	15
	1.08357	11.6667
	1.09356	15
	1.10355	14.1667
	1.11355	21.6667
	1.12354	10.8333
	1.13353	6.66667
	1.14353	8.33333
	1.15352	12.5
	1.16351	11.6667
	1.1735	11.6667
	1.1835	11.6667
	1.19349	10.8333
	1.20348	15
	1.21348	10.8333
	1.22347	10
	1.23346	10
	1.24346	9.16667
	1.25345	14.1667
	1.26344	10.8333
	1.27343	14.1667
	1.28343	10.8333
	1.29342	8.33333
	1.30341	18.3333
	1.31341	14.1667
	1.3234	12.5
	1.33339	12.5
	1.34339	14.1667
	1.35338	11.6667
	1.36337	7.5
	1.37336	17.5
	1.38336	14.1667
	1.39335	14.1667
	1.40334	11.6667
	1.41334	8.33333
	1.42333	10
	1.43332	5.83333
	1.44332	11.6667
	1.45331	13.3333
	1.4633	7.5
	1.4733	12.5
	1.48329	16.6667
	1.49328	9.16667
	1.50327	10
	1.51327	4.16667
	1.52326	5.83333
	1.53325	7.5
	1.54325	7.5
	1.55324	8.33333
	1.56323	11.6667
	1.57323	5
	1.58322	14.1667
	1.59321	9.16667
	1.60321	6.66667
	1.6132	10.8333
	1.62319	8.33333
	1.63318	10
	1.64318	11.6667
	1.65317	10.8333
	1.66316	3.33333
	1.67316	8.33333
	1.68315	3.33333
	1.69314	5.83333
	1.70314	5.83333
	1.71313	5.83333
	1.72312	8.33333
	1.73311	9
	1.74311	7.5
	1.7531	3.33333
	1.76309	10
	1.77309	3.33333
	1.78308	9.16667
	1.79307	5.83333
	1.80307	4.16667
	1.81306	6
	1.82305	5.83333
	1.83304	22.5
	1.84304	8.33333
	1.85303	15
	1.86302	10.8333
	1.87302	15
	1.88301	10
	1.893	15
	1.903	7.5
	1.91299	5
	1.92298	3.33333
	1.93297	5
	1.94297	6.66667
	1.95296	6.66667
	1.96295	7.5
	1.97295	7.5
	1.98294	5.83333
	1.99293	4.16667
	2.00293	9.16667
	2.01292	5
	2.02291	3.33333
	2.03291	4.16667
	2.0429	1.66667
	2.05289	4.16667
	2.06288	4.16667
	2.07288	2.5
	2.08287	5.83333
	2.09286	7.5
	2.10286	2.5
	2.11285	6.66667
	2.12284	2.5
	2.13284	0.83333
	2.14283	4.16667
	2.15282	3.33333
	2.16281	2.5
	2.17281	6.66667
	2.1828	2.5
	2.19279	6.66667
	2.20279	3.33333
	2.21278	5.83333
	2.22277	5.83333
	2.23276	5.83333
	2.24276	7.5
	2.25275	6.66667
	2.26274	5.83333
	2.27274	3.33333
	2.28273	4.16667
	2.29272	5.83333
	2.30272	6.66667
	2.31271	10.8333
	2.3227	6.66667
	2.3327	6.66667
	2.34269	9.16667
	2.35268	6.66667
	2.36268	5
	2.37267	2.5
	2.38266	6.66667
	2.39265	5
	2.40265	2.5
	2.41264	6.66667
	2.42263	4.16667
	2.43263	3.33333
	2.44262	5
	2.45261	2.5
	2.4626	5.83333
	2.4726	7.5
	2.48259	7.5
	2.49258	5.83333
	2.50258	3.33333
	2.51257	5
	2.52256	5
	2.53256	5.83333
	2.54255	4.16667
	2.55254	5.83333
	2.56254	2.5
	2.57253	4.16667
	2.58252	6.66667
	2.59251	6.66667
	2.60251	3.33333
	2.6125	1.66667
	2.62249	5
	2.63249	8.33333
	2.64248	7.5
	2.65247	5.83333
	2.66247	10.8333
	2.67246	2.5
	2.68245	6.66667
	2.69245	4.16667
	2.70244	5
	2.71243	6.66667
	2.72242	3.33333
	2.73242	5.83333
	2.74241	5
	2.7524	5.83333
	2.7624	5
	2.77239	5
	2.78238	5.83333
	2.79237	4.16667
	2.80237	8.33333
	2.81236	5
	2.82235	7.5
	2.83235	7.5
	2.84234	3.33333
	2.85233	6.66667
	2.86233	7.5
	2.87232	5
	2.88231	4.16667
	2.8923	4.16667
	2.9023	4.16667
	2.91229	5
	2.92229	5
	2.93228	9.16667
	2.94227	4.16667
	2.95226	5.83333
	2.96226	7.5
	2.97225	2.5
	2.98224	3.33333
	2.99224	3.33333
	3.00223	4.16667
	3.01222	1.66667
	3.02222	3.33333
	3.03221	26.6667
	3.0422	5
	3.05219	8.33333
	3.06219	18.3333
	3.07218	15
	3.08217	15
	3.09217	16.6667
	3.10216	35
	3.11215	6.66667
	3.12215	3.33333
	3.13214	5
	3.14213	5.83333
	3.15212	9.16667
	3.16212	4.16667
	3.17211	8.33333
	3.1821	5.83333
	3.1921	4.16667
	3.20209	7.5
	3.21208	10
	3.22207	5
	3.23207	7.5
	3.24206	8.33333
	3.25205	3.33333
	3.26205	7.5
	3.27204	5
	3.28203	4.16667
	3.29203	4.16667
	3.30202	7.5
	3.31201	5
	3.32201	6.66667
	3.332	7.5
	3.34199	8.33333
	3.35199	10
	3.36198	6.66667
	3.37197	10
	3.38196	4.16667
	3.39196	3.33333
	3.40195	8.33333
	3.41194	5
	3.42194	4.16667
	3.43193	5.83333
	3.44192	4.16667
	3.45192	6.66667
	3.46191	3.33333
	3.4719	5
	3.48189	6.66667
	3.49189	9.16667
	3.50188	7.5
	3.51187	5.83333
	3.52187	4.16667
	3.53186	7.5
	3.54185	5.83333
	3.55184	5.83333
	3.56184	4.16667
	3.57183	2.5
	3.58182	7.5
	3.59182	7.5
	3.60181	5.83333
	3.6118	5
	3.6218	5.83333
	3.63179	3.33333
	3.64178	8.33333
	3.65178	4.16667
	3.66177	5
	3.67176	3.33333
	3.68175	8.33333
	3.69175	5.83333
	3.70174	5
	3.71173	5
	3.72173	6.66667
	3.73172	5.83333
	3.74171	5
	3.75171	8.33333
	3.7617	0.83333
	3.77169	2.5
	3.78169	5.83333
	3.79168	5
	3.80167	8.33333
	3.81166	6.66667
	3.82166	10
	3.83165	8.33333
	3.84164	5.83333
	3.85164	1.66667
	3.86163	2.5
	3.87162	4.16667
	3.88161	4.16667
	3.89161	5.83333
	3.9016	2.5
	3.91159	7.5
	3.92159	5
	3.93158	5
	3.94157	5.83333
	3.95157	5
	3.96156	5.83333
	3.97155	5.83333
	3.98155	5
	3.99154	3.33333
	4.00153	3.33333
	4.01152	5
	4.02152	4.16667
	4.03151	4.16667
	4.0415	6.66667
	4.0515	2.5
	4.06149	4.16667
	4.07148	5.83333
	4.08148	5.83333
	4.09147	5
	4.10146	6.66667
	4.11146	5
	4.12145	5.83333
	4.13144	5
	4.14143	4.16667
	4.15143	6.66667
	4.16142	8.33333
	4.17141	10
	4.18141	6.66667
	4.1914	8.33333
	4.20139	6.66667
	4.21138	3.33333
	4.22138	1.66667
	4.23137	5.83333
	4.24136	5.83333
	4.25136	5.83333
	4.26135	4.16667
	4.27134	5
	4.28134	2.5
	4.29133	5.83333
	4.30132	3.33333
	4.31132	4.16667
	4.32131	12.5
	4.3313	5.83333
	4.34129	3.33333
	4.35129	3.33333
	4.36128	3.33333
	4.37127	5
	4.38127	5.83333
	4.39126	9.16667
	4.40125	8.33333
	4.41125	7.5
	4.42124	5
	4.43123	4.16667
	4.44123	5.83333
	4.45122	5
	4.46121	5
	4.4712	8.33333
	4.4812	3.33333
	4.49119	5.83333
	4.50118	9.16667
	4.51118	7.5
	4.52117	2.5
	4.53116	10
	4.54115	5.83333
	4.55115	2.5
	4.56114	4.16667
	4.57113	2.5
	4.58113	3.33333
	4.59112	5.83333
	4.60111	3.33333
	4.61111	10
	4.6211	8.33333
	4.63109	9.16667
	4.64109	9.16667
	4.65108	3.33333
	4.66107	10.8333
	4.67106	6.66667
	4.68106	5
	4.69105	5
	4.70104	7.5
	4.71104	7.5
	4.72103	5.83333
	4.73102	4.16667
	4.74102	3.33333
	4.75101	9.16667
	4.761	7.5
	4.771	5
	4.78099	6.66667
	4.79098	4.16667
	4.80097	4.16667
	4.81097	8.33333
	4.82096	5.83333
	4.83095	2.5
	4.84095	4.16667
	4.85094	9.16667
	4.86093	5
	4.87093	6.66667
	4.88092	7.5
	4.89091	4.16667
	4.9009	6.66667
	4.9109	6.66667
	4.92089	7.5
	4.93088	3.33333
	4.94088	5
	4.95087	7.5
	4.96086	3.33333
	4.97086	9.16667
	4.98085	5
	4.99084	4.16667
	5.00084	9.16667
	5.01083	5.83333
	5.02082	5.83333
	5.03081	6.66667
	5.04081	5.83333
	5.0508	6.66667
	5.06079	4.16667
	5.07079	5.83333
	5.08078	8.33333
	5.09077	6.66667
	5.10077	6.66667
	5.11076	8.33333
	5.12075	10
	5.13074	5
	5.14074	4.16667
	5.15073	5.83333
	5.16072	9.16667
	5.17072	5.83333
	5.18071	10
	5.1907	7.5
	5.20069	9.16667
	5.21069	6.66667
	5.22068	8.33333
	5.23067	5.83333
	5.24067	6.66667
	5.25066	10.8333
	5.26065	5
	5.27065	5.83333
	5.28064	5
	5.29063	6.66667
	5.30063	12.5
	5.31062	12.5
	5.32061	9.16667
	5.3306	3.33333
	5.3406	1.66667
	5.35059	5.83333
	5.36058	5.83333
	5.37058	4.16667
	5.38057	3.33333
	5.39056	6.66667
	5.40056	9.16667
	5.41055	6.66667
	5.42054	9.16667
	5.43053	3.33333
	5.44053	8.33333
	5.45052	7.5
	5.46051	5.83333
	5.47051	4.16667
	5.4805	6.66667
	5.49049	10
	5.50049	4.16667
	5.51048	16.6667
	5.52047	13.3333
	5.53047	15
	5.54046	10.8333
	5.55045	9.16667
	5.56044	5.83333
	5.57044	7.5
	5.58043	3.33333
	5.59042	10.8333
	5.60042	6.66667
	5.61041	11.6667
	5.6204	10.8333
	5.6304	15
	5.64039	5
	5.65038	8.33333
	5.66038	7.5
	5.67037	9.16667
	5.68036	5.83333
	5.69035	8.33333
	5.70035	10
	5.71034	6.66667
	5.72033	9.16667
	5.73033	7.5
	5.74032	5.83333
	5.75031	14.1667
	5.76031	5.83333
	5.7703	6.66667
	5.78029	5
	5.79028	5.83333
	5.80028	3.33333
	5.81027	5.83333
	5.82026	3.33333
	5.83026	5
	5.84025	8.33333
	5.85024	11.6667
	5.86023	7.5
	5.87023	5.83333
	5.88022	7.5
	5.89021	11.6667
	5.90021	7.5
	5.9102	10
	5.92019	10
	5.93019	10
	5.94018	5
	5.95017	9.16667
	5.96016	10
	5.97016	11.6667
	5.98015	11.6667
	5.99015	10.8333
	6.00014	8.33333
	6.01013	8.33333
	6.02012	9.16667
	6.03012	10.8333
	6.04011	4.16667
	6.0501	9.16667
	6.0601	10.8333
	6.07009	8.33333
	6.08008	11.6667
	6.09007	6.66667
	6.10007	10
	6.11006	6.66667
	6.12005	8.33333
	6.13005	8.33333
	6.14004	6.66667
	6.15003	4.16667
	6.16003	9.16667
	6.17002	10
	6.18001	10
	6.19001	6.66667
	6.2	6.66667
	6.20999	7.5
	6.21998	14.1667
	6.22998	9.16667
	6.23997	10.8333
	6.24996	15
	6.25996	12.5
	6.26995	10.8333
	6.27994	10.8333
	6.28994	10.8333
	6.29993	6.66667
	6.30992	11.6667
	6.31991	5.83333
	6.32991	15
	6.3399	12.5
	6.34989	9.16667
	6.35989	6.66667
	6.36988	17.5
	6.37987	9.16667
	6.38987	10.8333
	6.39986	11.6667
	6.40985	6.66667
	6.41985	8.33333
	6.42984	10
	6.43983	10.8333
	6.44982	9.16667
	6.45982	10
	6.46981	8.33333
	6.4798	7.5
	6.4898	10.8333
	6.49979	5
	6.50978	12.5
	6.51977	10.8333
	6.52977	9.16667
	6.53976	4.16667
	6.54975	5
	6.55975	5.83333
	6.56974	7.5
	6.57973	10.8333
	6.58973	8.33333
	6.59972	10
	6.60971	7.5
	6.6197	8.33333
	6.6297	6.66667
	6.63969	10.8333
	6.64969	9.16667
	6.65968	7.5
	6.66967	10.8333
	6.67966	11.6667
	6.68966	6.66667
	6.69965	5
	6.70964	6.66667
	6.71964	7.5
	6.72963	10.8333
	6.73962	6.66667
	6.74961	8.33333
	6.75961	12.5
	6.7696	10
	6.77959	13.3333
	6.78959	13.3333
	6.79958	6.66667
	6.80957	5.83333
	6.81957	8.33333
	6.82956	10
	6.83955	11.6667
	6.84955	11.6667
	6.85954	9.16667
	6.86953	5.83333
	6.87952	13.3333
	6.88952	20
	6.89951	17.5
	6.9095	14.1667
	6.9195	9.16667
	6.92949	5.83333
	6.93948	15.8333
	6.94948	8.33333
	6.95947	13.3333
	6.96946	6.66667
	6.97945	11.6667
	6.98945	10
	6.99944	12.5
	7.00943	8.33333
	7.01943	18.3333
	7.02942	11.6667
	7.03941	13.3333
	7.04941	10
	7.0594	11.6667
	7.06939	10.8333
	7.07939	10.8333
	7.08938	5
	7.09937	11.6667
	7.10936	10.8333
	7.11936	7.5
	7.12935	10.8333
	7.13934	13.3333
	7.14934	14.1667
	7.15933	9.16667
	7.16932	13.3333
	7.17931	8.33333
	7.18931	8.33333
	7.1993	12.5
	7.20929	8.33333
	7.21929	8.33333
	7.22928	14.1667
	7.23927	10
	7.24927	6.66667
	7.25926	10
	7.26925	7.5
	7.27924	8.33333
	7.28924	9.16667
	7.29923	10.8333
	7.30922	14.1667
	7.31922	12.5
	7.32921	17.5
	7.3392	14.1667
	7.3492	8.33333
	7.35919	8.33333
	7.36918	11.6667
	7.37918	10.8333
	7.38917	8.33333
	7.39916	16.6667
	7.40916	12.5
	7.41915	14.1667
	7.42914	10
	7.43913	15
	7.44913	10
	7.45912	8.33333
	7.46911	17.5
	7.47911	20
	7.4891	13.3333
	7.49909	11.6667
	7.50908	13.3333
	7.51908	15.8333
	7.52907	20
	7.53906	11.6667
	7.54906	12.5
	7.55905	18.3333
	7.56904	15
	7.57904	12.5
	7.58903	15
	7.59902	15.8333
	7.60902	25.8333
	7.61901	13.3333
	7.629	18.3333
	7.63899	11.6667
	7.64899	20.8333
	7.65898	17.5
	7.66897	16.6667
	7.67897	20
	7.68896	17.5
	7.69895	13.3333
	7.70895	10
	7.71894	19.1667
	7.72893	16.6667
	7.73893	18.3333
	7.74892	19.1667
	7.75891	20.8333
	7.7689	23.3333
	7.7789	25
	7.78889	23.3333
	7.79888	28.3333
	7.80888	30
	7.81887	6.65509
	7.82886	11.8634
	7.83885	14.4676
	7.84885	17.0718
	7.85884	16.4931
	7.86883	22.8588
	7.87883	21.1227
	7.88882	28.6458
	7.89881	34.7222
	7.90881	48.3218
	7.9188	54.6875
	7.92879	61.3426
	7.93879	91.7245
	7.94878	109.375
	7.95877	121.528
	7.96876	145.255
	7.97876	177.373
	7.98875	197.049
	7.99874	220.197
	8.00874	232.639
	8.01873	259.838
	8.02872	267.072
	8.03872	267.072
	8.04871	260.417
	8.0587	271.991
	8.0687	247.975
	8.07869	229.456
	8.08868	217.014
	8.09867	188.079
	8.10867	155.961
	8.11866	142.072
	8.12865	116.898
	8.13865	97.5116
	8.14864	81.3079
	8.15863	66.8403
	8.16863	42.5347
	8.17862	37.9051
	8.18861	90
	8.1986	54.1667
	8.2086	54.1667
	8.21859	30
	8.22858	27.5
	8.23858	24.1667
	8.24857	23.3333
	8.25856	20
	8.26856	25.8333
	8.27855	11.6667
	8.28854	19.1667
	8.29853	16.6667
	8.30853	18.3333
	8.31852	12.5
	8.32851	12.5
	8.33851	9.16667
	8.3485	9.16667
	8.35849	9.16667
	8.36849	5.83333
	8.37848	10
	8.38847	10.8333
	8.39846	14.1667
	8.40846	8.33333
	8.41845	7.5
	8.42844	9.16667
	8.43844	6.66667
	8.44843	5.83333
	8.45842	6.66667
	8.46842	10.8333
	8.47841	4.16667
	8.4884	8.33333
	8.4984	7.5
	8.50839	6.66667
	8.51838	6.66667
	8.52837	10.8333
	8.53837	6.66667
	8.54836	8.33333
	8.55835	10.8333
	8.56835	7.5
	8.57834	8.33333
	8.58833	8.33333
	8.59833	7.5
	8.60832	7.5
	8.61831	10.8333
	8.6283	5.83333
	8.6383	11.6667
	8.64829	9.16667
	8.65828	9.16667
	8.66828	10.8333
	8.67827	15.8333
	8.68826	14.1667
	8.69826	14.1667
	8.70825	12.5
	8.71824	1.5
	8.72823	2.16667
	8.73823	1.75
	8.74822	2.41667
	8.75821	2.33333
	8.76821	3.25
	8.7782	4.08333
	8.78819	3.75
	8.79819	4.91667
	8.80818	5.5
	8.81817	6.58333
	8.82817	6.91667
	8.83816	7.83333
	8.84815	9.58333
	8.85814	9.75
	8.86814	10.75
	8.87813	10
	8.88812	11.1667
	8.89812	11.5833
	8.90811	14.5
	8.9181	12.1667
	8.92809	10.6667
	8.93809	9.16667
	8.94808	8.91667
	8.95807	7.83333
	8.96807	7.25
	8.97806	6.25
	8.98805	5.66667
	8.99805	4.91667
	9.00804	3.83333
	9.01803	2.66667
	9.02803	3.16667
	9.03802	2
	9.04801	13.3333
	9.058	12.5
	9.068	13.3333
	9.07799	6.66667
	9.08798	5.83333
	9.09798	8.33333
	9.10797	4.16667
	9.11796	6.66667
	9.12796	6.66667
	9.13795	4.16667
	9.14794	1.66667
	9.15794	5.83333
	9.16793	4.16667
	9.17792	5
	9.18791	3.33333
	9.19791	4.16667
	9.2079	4.5
	9.21789	6.5
	9.22789	5.25
	9.23788	7.25
	9.24787	7
	9.25786	9.75
	9.26786	12.25
	9.27785	11.25
	9.28784	14.75
	9.29784	16.5
	9.30783	19.75
	9.31782	20.75
	9.32782	23.5
	9.33781	28.75
	9.3478	29.25
	9.3578	32.25
	9.36779	30
	9.37778	33.5
	9.38777	34.75
	9.39777	43.5
	9.40776	36.5
	9.41775	32
	9.42775	27.5
	9.43774	26.75
	9.44773	23.5
	9.45773	21.75
	9.46772	18.75
	9.47771	17
	9.48771	14.75
	9.4977	11.5
	9.50769	8
	9.51768	9.5
	9.52768	6
	9.53767	0.83333
	9.54766	2.5
	9.55766	2.5
	9.56765	3.33333
	9.57764	0.83333
	9.58764	3.33333
	9.59763	0.83333
	9.60762	0.83333
	9.61761	4.16667
	9.62761	3.33333
	9.6376	1.66667
	9.64759	2.5
	9.65759	0.83333
	9.66758	0
	9.67757	2.5
	9.68757	4.16667
	9.69756	4.16667
	9.70755	3.33333
	9.71754	0.83333
	9.72754	2.5
	9.73753	4.16667
	9.74752	6.66667
	9.75752	0.83333
	9.76751	1.66667
	9.7775	2.5
	9.7875	2.5
	9.79749	2.5
	9.80748	3.33333
	9.81748	3.33333
	9.82747	0.83333
	9.83746	2.5
	9.84745	0
	9.85745	4.16667
	9.86744	1.66667
	9.87743	0.83333
	9.88743	5
	9.89742	4.16667
	9.90741	4.16667
	9.91741	2.5
	9.9274	4.16667
	9.93739	4.16667
	9.94738	2.5
	9.95738	2.5
	9.96737	0.83333
	9.97736	1.66667
	9.98736	2.5
	9.99735	2.5
	10.0073	3.33333
	10.0173	3.33333
	10.0273	1.66667
	10.0373	2.5
	10.0473	0.83333
	10.0573	0.83333
	10.0673	3.33333
	10.0773	3.33333
	10.0873	3.33333
	10.0973	2.5
	10.1073	2.5
	10.1173	3.33333
	10.1273	5
	10.1372	1.66667
	10.1472	4.16667
	10.1572	0.83333
	10.1672	0
	10.1772	0
	10.1872	3.33333
	10.1972	5.83333
	10.2072	3.33333
	10.2172	3.33333
	10.2272	0.83333
	10.2372	2.5
	10.2472	1.66667
	10.2572	2.5
	10.2672	1.66667
	10.2772	3.33333
	10.2872	1.66667
	10.2971	1.66667
	10.3071	0.83333
	10.3171	1.66667
	10.3271	3.33333
	10.3371	2.5
	10.3471	3.33333
	10.3571	7.5
	10.3671	0.83333
	10.3771	2.5
	10.3871	2.5
	10.3971	1.66667
	10.4071	2.5
	10.4171	4.16667
	10.427	6.66667
	10.437	2.5
	10.447	2.5
	10.457	1.66667
	10.467	0.83333
	10.477	2.5
	10.487	2.5
	10.497	2.5
	10.507	2.5
	10.517	5
	10.527	4.16667
	10.537	0.83333
	10.547	5
	10.557	5
	10.567	1.66667
	10.577	2.5
	10.5869	4.16667
	10.5969	3.33333
	10.6069	3.33333
	10.6169	5
	10.6269	2.5
	10.6369	1.66667
	10.6469	5
	10.6569	0.83333
	10.6669	1.66667
	10.6769	5
	10.6869	0.83333
	10.6969	1.66667
	10.7068	0.83333
	10.7169	0.83333
	10.7268	2.5
	10.7368	1.66667
	10.7468	3.33333
	10.7568	2.5
	10.7668	3.33333
	10.7768	1.66667
	10.7868	3.33333
	10.7968	3.33333
	10.8068	1.66667
	10.8168	1.66667
	10.8268	5.83333
	10.8368	3.33333
	10.8468	3.33333
	10.8567	3.33333
	10.8667	3.33333
	10.8767	1.66667
	10.8867	0.83333
	10.8967	1.66667
	10.9067	4.16667
	10.9167	1.66667
	10.9267	4.16667
	10.9367	2.5
	10.9467	0
	10.9567	1.66667
	10.9667	0.83333
	10.9767	2.5
	10.9867	0.83333
	10.9967	3.33333
	11.0067	1.66667
	11.0166	4.16667
	11.0266	1.66667
	11.0366	2.5
	11.0466	2.5
	11.0566	0.83333
	11.0666	2.5
	11.0766	2.5
	11.0866	3.33333
	11.0966	3.33333
	11.1066	4.16667
	11.1166	1.66667
	11.1266	5.83333
	11.1365	3.33333
	11.1465	2.5
	11.1565	4.16667
	11.1665	3.33333
	11.1765	4.16667
	11.1865	1.66667
	11.1965	0.83333
	11.2065	4.16667
	11.2165	0.83333
	11.2265	0.83333
	11.2365	3.33333
	11.2465	3.33333
	11.2565	2.5
	11.2665	1.66667
	11.2765	1.66667
	11.2865	5
	11.2964	5
	11.3064	3.33333
	11.3164	1.66667
	11.3264	2.5
	11.3364	1.66667
	11.3464	3.33333
	11.3564	4.16667
	11.3664	5
	11.3764	0
	11.3864	3.33333
	11.3964	4.16667
	11.4064	1.66667
	11.4164	1.66667
	11.4263	1.66667
	11.4363	2.5
	11.4463	1.66667
	11.4563	6.66667
	11.4663	2.5
	11.4763	0.83333
	11.4863	2.5
	11.4963	2.5
	11.5063	0.83333
	11.5163	2.5
	11.5263	0.83333
	11.5363	3.33333
	11.5463	1.66667
	11.5563	3.33333
	11.5663	1.66667
	11.5762	3.33333
	11.5862	2.5
	11.5962	0.83333
	11.6062	2.5
	11.6162	3.33333
	11.6262	2.5
	11.6362	2.5
	11.6462	3.33333
	11.6562	1.66667
	11.6662	1.66667
	11.6762	3.33333
	11.6862	0.83333
	11.6962	1.66667
	11.7062	1.66667
	11.7162	2.5
	11.7261	5.83333
	11.7361	3.33333
	11.7461	6.66667
	11.7561	0.83333
	11.7661	2.5
	11.7761	4.16667
	11.7861	5
	11.7961	3.33333
	11.8061	5.25
	11.8161	7.58333
	11.8261	6.125
	11.8361	8.45833
	11.8461	8.16667
	11.856	11.375
	11.866	14.2917
	11.876	13.125
	11.886	17.2083
	11.896	19.25
	11.906	23.0417
	11.916	24.2083
	11.926	27.4167
	11.936	33.5417
	11.946	34.125
	11.956	37.625
	11.966	35
	11.976	39.0833
	11.986	40.5417
	11.996	50.75
	12.006	42.5833
	12.0159	37.3333
	12.0259	32.0833
	12.0359	31.2083
	12.0459	27.4167
	12.0559	25.375
	12.0659	21.875
	12.0759	19.8333
	12.0859	17.2083
	12.0959	13.4167
	12.1059	9.33333
	12.1159	11.0833
	12.1259	7
	12.1359	3.33333
	12.1458	5.83333
	12.1558	2.5
	12.1658	1.66667
	12.1758	2.5
	12.1858	1.66667
	12.1958	4.16667
	12.2058	5
	12.2158	2.5
	12.2258	1.66667
	12.2358	5.83333
	12.2458	2.5
	12.2558	2.5
	12.2658	3.33333
	12.2758	2.5
	12.2858	5.83333
	12.2957	2.5
	12.3057	1.66667
	12.3157	5
	12.3257	4.16667
	12.3357	1.66667
	12.3457	3.33333
	12.3557	1.66667
	12.3657	1.66667
	12.3757	1.66667
	12.3857	0.83333
	12.3957	1.66667
	12.4057	1.66667
	12.4157	5
	12.4257	3.33333
	12.4357	2.5
	12.4456	1.66667
	12.4556	3.33333
	12.4656	5
	12.4756	6.66667
	12.4856	0.83333
	12.4956	3.33333
	12.5056	4.16667
	12.5156	4.16667
	12.5256	2.5
	12.5356	2.5
	12.5456	4.16667
	12.5556	5.83333
	12.5656	5
	12.5755	1.66667
	12.5855	0.83333
	12.5955	2.5
	12.6055	8.33333
	12.6155	0
	12.6255	0.83333
	12.6355	4.16667
	12.6455	1.66667
	12.6555	3.33333
	12.6655	0.83333
	12.6755	2.5
	12.6855	6.66667
	12.6955	3.33333
	12.7055	4.16667
	12.7155	2.5
	12.7255	0
	12.7354	0
	12.7454	3.33333
	12.7554	2.5
	12.7654	2.5
	12.7754	3.33333
	12.7854	1.66667
	12.7954	4.16667
	12.8054	2.5
	12.8154	2.5
	12.8254	3.33333
	12.8354	3.33333
	12.8454	0.83333
	12.8554	0
	12.8653	3.33333
	12.8753	0.83333
	12.8853	3.33333
	12.8953	2.5
	12.9053	2.5
	12.9153	3.33333
	12.9253	0.83333
	12.9353	1.66667
	12.9453	1.66667
	12.9553	1.66667
	12.9653	4.16667
	12.9753	0.83333
	12.9853	5.83333
	12.9953	0.83333
	13.0053	0.83333
	13.0152	2.5
	13.0252	1.66667
	13.0352	1.66667
	13.0452	1.66667
	13.0552	2.5
	13.0652	0.83333
	13.0752	5
	13.0852	1.66667
	13.0952	5.83333
	13.1052	1.66667
	13.1152	4.16667
	13.1252	5
	13.1352	0
	13.1451	0.83333
	13.1552	1.66667
	13.1651	1.66667
	13.1751	1.66667
	13.1851	1.66667
	13.1951	4.16667
	13.2051	0
	13.2151	5
	13.2251	1.66667
	13.2351	1.66667
	13.2451	2.5
	13.2551	0
	13.2651	2.5
	13.2751	1.66667
	13.2851	5
	13.295	5.83333
	13.305	3.33333
	13.315	1.66667
	13.325	0.83333
	13.335	2.5
	13.345	1.66667
	13.355	0
	13.365	3.33333
	13.375	5.83333
	13.385	1.66667
	13.395	0
	13.405	1.66667
	13.415	0.83333
	13.425	2.5
	13.435	2.5
	13.4449	2.5
	13.4549	4.16667
	13.4649	5
	13.4749	4.16667
	13.4849	1.66667
	13.4949	0.83333
	13.5049	5
	13.5149	2.5
	13.5249	4.16667
	13.5349	3.33333
	13.5449	0.83333
	13.5549	0.83333
	13.5649	3.33333
	13.5748	0.83333
	13.5848	1.66667
	13.5948	1.66667
	13.6048	2.5
	13.6148	3.33333
	13.6248	3.33333
	13.6348	0.83333
	13.6448	0
	13.6548	2.5
	13.6648	0.83333
	13.6748	1.66667
	13.6848	3.33333
	13.6948	0
	13.7048	0.83333
	13.7148	1.66667
	13.7248	0.83333
	13.7347	2.5
	13.7447	1.66667
	13.7547	0.83333
	13.7647	2.5
	13.7747	2.5
	13.7847	1.66667
	13.7947	0.83333
	13.8047	5
	13.8147	1.66667
	13.8247	3.33333
	13.8347	5
	13.8447	1.66667
	13.8547	1.66667
	13.8646	6.66667
	13.8746	1.66667
	13.8846	3.33333
	13.8946	4.16667
	13.9046	2.5
	13.9146	3.33333
	13.9246	4.16667
	13.9346	3.33333
	13.9446	1.66667
	13.9546	1.66667
	13.9646	0
	13.9746	2.5
	13.9846	0
	13.9946	4.16667
	14.0046	1.66667
	14.0145	5.83333
	14.0245	0.83333
	14.0345	0.83333
	14.0445	0.83333
	14.0545	1.66667
	14.0645	3.33333
	14.0745	5
	14.0845	2.5
	14.0945	1.66667
	14.1045	0.83333
	14.1145	0
	14.1245	2.5
	14.1345	3.33333
	14.1445	0
	14.1545	0.83333
	14.1644	1.66667
	14.1744	1.66667
	14.1844	2.5
	14.1944	2.5
	14.2044	1.66667
	14.2144	0.83333
	14.2244	0.83333
	14.2344	3.33333
	14.2444	1.66667
	14.2544	1.66667
	14.2644	0
	14.2744	1.66667
	14.2844	0
	14.2943	2.5
	14.3043	5.83333
	14.3143	1.66667
	14.3243	3.33333
	14.3343	5
	14.3443	1.66667
	14.3543	0.83333
	14.3643	3.33333
	14.3743	2.5
	14.3843	0
	14.3943	3.33333
	14.4043	2.5
	14.4143	0.83333
	14.4243	1.66667
	14.4343	0.83333
	14.4443	3.33333
	14.4542	0.83333
	14.4642	4.16667
	14.4742	1.66667
	14.4842	5.83333
	14.4942	3.33333
	14.5042	1.66667
	14.5142	1.66667
	14.5242	3.33333
	14.5342	1.66667
	14.5442	2.5
	14.5542	2.5
	14.5642	5.83333
	14.5742	0.83333
	14.5841	0.83333
	14.5941	4.16667
	14.6041	2.5
	14.6141	4.16667
	14.6241	0
	14.6341	2.5
	14.6441	2.5
	14.6541	0.83333
	14.6641	1.66667
	14.6741	0.83333
	14.6841	1.66667
	14.6941	4.16667
	14.7041	2.5
	14.7141	1.66667
	14.7241	4.16667
	14.734	2.5
	14.744	0.83333
	14.754	5
	14.764	3.33333
	14.774	5
	14.784	0.83333
	14.794	1.66667
	14.804	1.66667
	14.814	0.83333
	14.824	2.5
	14.834	2.5
	14.844	2.5
	14.854	3.33333
	14.864	1.66667
	14.874	5
	14.8839	0
	14.8939	4.16667
	14.9039	0.83333
	14.9139	0.83333
	14.9239	0.83333
	14.9339	0.83333
	14.9439	0
	14.9539	3.33333
	14.9639	4.16667
	14.9739	4.16667
	14.9839	1.66667
	14.9939	2.5
	15.0039	1.66667
	15.0138	0.83333
	15.0238	1.66667
	15.0338	4.16667
	15.0438	2.5
	15.0538	4.16667
	15.0638	4.16667
	15.0738	2.5
	15.0838	1.66667
	15.0938	5
	15.1038	1.66667
	15.1138	4.16667
	15.1238	1.66667
	15.1338	3.33333
	15.1438	1.66667
	15.1538	0
	15.1638	1.66667
	15.1737	5
	15.1837	1.66667
	15.1937	4.16667
	15.2037	1.66667
	15.2137	2.5
	15.2237	1.66667
	15.2337	2.5
	15.2437	2.5
	15.2537	0
	15.2637	2.5
	15.2737	4.16667
	15.2837	1.66667
	15.2937	3.33333
	15.3036	0
	15.3136	1.66667
	15.3236	5
	15.3336	1.66667
	15.3436	0.83333
	15.3536	3.33333
	15.3636	1.66667
	15.3736	2.5
	15.3836	3.33333
	15.3936	0.83333
	15.4036	3.33333
	15.4136	1.66667
	15.4236	4.16667
	15.4336	1.66667
	15.4436	4.16667
	15.4535	4.16667
	15.4635	2.5
	15.4735	0.83333
	15.4835	1.66667
	15.4935	3.33333
	15.5035	0.83333
	15.5135	2.5
	15.5235	2.5
	15.5335	2.5
	15.5435	1.66667
	15.5535	2.5
	15.5635	3.33333
	15.5735	3.33333
	15.5834	0.83333
	15.5935	0.83333
	15.6034	5
	15.6134	0
	15.6234	3.33333
	15.6334	0
	15.6434	1.66667
	15.6534	0.83333
	15.6634	0.83333
	15.6734	0
	15.6834	2.5
	15.6934	1.66667
	15.7034	0.83333
	15.7134	1.66667
	15.7234	4.16667
	15.7333	2.5
	15.7433	5
	15.7533	2.5
	15.7633	2.5
	15.7733	0
	15.7833	2.5
	15.7933	3.33333
	15.8033	2.5
	15.8133	2.5
	15.8233	4.16667
	15.8333	2.5
	15.8433	3.33333
	15.8533	1.66667
	15.8633	1.66667
	15.8733	1.66667
	15.8832	1.66667
	15.8932	0
	15.9032	1.66667
	15.9132	2.5
	15.9232	1.66667
	15.9332	1.66667
	15.9432	1.66667
	15.9532	1.66667
	15.9632	0.83333
	15.9732	1.66667
	15.9832	1.66667
	15.9932	1.66667
	16.0032	1.66667
	16.0131	2.5
	16.0232	3.33333
	16.0331	1.66667
	16.0431	1.66667
	16.0531	1.66667
	16.0631	1.66667
	16.0731	0.83333
	16.0831	0.83333
	16.0931	2.5
	16.1031	1.66667
	16.1131	4.16667
	16.1231	4.16667
	16.1331	1.66667
	16.1431	2.5
	16.1531	2.5
	16.163	3.33333
	16.173	0.83333
	16.183	1.66667
	16.193	5.83333
	16.203	0.83333
	16.213	1.66667
	16.223	1.66667
	16.233	0
	16.243	0.83333
	16.253	1.66667
	16.263	2.5
	16.273	0.83333
	16.283	2.5
	16.293	0.83333
	16.3029	0
	16.3129	1.66667
	16.3229	0
	16.3329	0.83333
	16.3429	2.5
	16.3529	2.5
	16.3629	0
	16.3729	1.66667
	16.3829	0
	16.3929	1.66667
	16.4029	0.83333
	16.4129	0
	16.4229	2.5
	16.4329	4.16667
	16.4428	4.16667
	16.4529	1.66667
	16.4628	3.33333
	16.4728	5
	16.4828	3.33333
	16.4928	2.5
	16.5028	1.66667
	16.5128	0.83333
	16.5228	1.66667
	16.5328	0.83333
	16.5428	1.66667
	16.5528	3.33333
	16.5628	0
	16.5728	0.83333
	16.5828	1.66667
	16.5927	0.83333
	16.6027	1.66667
	16.6127	1.66667
	16.6227	3.33333
	16.6327	1.66667
	16.6427	0.83333
	16.6527	0
	16.6627	0.83333
	16.6727	3.33333
	16.6827	1.66667
	16.6927	1.66667
	16.7027	2.5
	16.7127	2.5
	16.7227	5
	16.7326	4.16667
	16.7426	3.33333
	16.7526	2.5
	16.7626	1.66667
	16.7726	1.66667
	16.7826	0.83333
	16.7926	0.83333
	16.8026	2.5
	16.8126	1.66667
	16.8226	4.16667
	16.8326	3.33333
	16.8426	3.33333
	16.8526	0
	16.8626	3.33333
	16.8726	4.16667
	16.8825	3.33333
	16.8925	1.66667
	16.9025	4.16667
	16.9125	3.33333
	16.9225	0.83333
	16.9325	0.83333
	16.9425	1.66667
	16.9525	2.5
	16.9625	0
	16.9725	2.5
	16.9825	3.33333
	16.9925	1.66667
	17.0025	1.66667
	17.0125	4.16667
	17.0224	1.66667
	17.0324	5
	17.0424	6.66667
	17.0524	2.5
	17.0624	0.83333
	17.0724	0.83333
	17.0824	4.16667
	17.0924	3.33333
	17.1024	2.5
	17.1124	4.16667
	17.1224	3.33333
	17.1324	1.66667
	17.1424	2.5
	17.1524	5
	17.1623	0.83333
	17.1723	0.83333
	17.1823	2.5
	17.1923	2.5
	17.2023	0
	17.2123	0.83333
	17.2223	2.5
	17.2323	0
	17.2423	0
	17.2523	1.66667
	17.2623	5
	17.2723	0.83333
	17.2823	1.66667
	17.2923	1.66667
	17.3023	1.66667
	17.3122	0
	17.3222	0.83333
	17.3322	0.83333
	17.3422	4.16667
	17.3522	3.33333
	17.3622	4.16667
	17.3722	3.33333
	17.3822	0.83333
	17.3922	2.5
	17.4022	1.66667
	17.4122	2.5
	17.4222	0.83333
	17.4322	4.16667
	17.4422	3.33333
	17.4521	2.5
	17.4621	0.83333
	17.4721	0.83333
	17.4821	5.83333
	17.4921	3.33333
	17.5021	4.16667
	17.5121	4.16667
	17.5221	0
	17.5321	0.83333
	17.5421	2.5
	17.5521	4.16667
	17.5621	1.66667
	17.5721	0.83333
	17.5821	1.66667
	17.5921	2.5
	17.602	0
	17.612	0
	17.622	0.83333
	17.632	3.33333
	17.642	2.5
	17.652	4.16667
	17.662	0.83333
	17.672	1.66667
	17.682	0.83333
	17.692	1.66667
	17.702	0.83333
	17.712	2.5
	17.722	0.83333
	17.732	0
	17.7419	0.83333
	17.7519	0
	17.7619	1.66667
	17.7719	1.66667
	17.7819	0.83333
	17.7919	0.83333
	17.8019	1.66667
	17.8119	1.66667
	17.8219	2.5
	17.8319	1.66667
	17.8419	0.83333
	17.8519	0.83333
	17.8619	0.83333
	17.8719	0.83333
	17.8819	0
	17.8918	0.83333
	17.9018	0.83333
	17.9118	3.33333
	17.9218	3.33333
	17.9318	0
	17.9418	1.66667
	17.9518	2.5
	17.9618	0.83333
	17.9718	0.83333
	17.9818	0.83333
	17.9918	3.33333
	18.0018	2.5
	18.0118	2.5
	18.0218	0.83333
	18.0317	0.83333
	18.0417	0.83333
	18.0517	2.5
	18.0617	3.33333
	18.0717	1.66667
	18.0817	0
	18.0917	3.33333
	18.1017	0
	18.1117	1.66667
	18.1217	0.83333
	18.1317	0.83333
	18.1417	1.66667
	18.1517	1.66667
	18.1617	0
	18.1716	1.66667
	18.1816	1.66667
	18.1916	0.83333
	18.2016	0.83333
	18.2116	1.66667
	18.2216	2.5
	18.2316	0
	18.2416	6.66667
	18.2516	1.66667
	18.2616	1.66667
	18.2716	2.5
	18.2816	0.83333
	18.2916	3.33333
	18.3016	2.5
	18.3116	0.83333
	18.3215	5
	18.3315	4.16667
	18.3415	4.16667
	18.3515	1.66667
	18.3615	0.83333
	18.3715	1.66667
	18.3815	4.16667
	18.3915	0.83333
	18.4015	2.5
	18.4115	0.83333
	18.4215	2.5
	18.4315	2.5
	18.4415	1.66667
	18.4515	2.5
	18.4614	2.5
	18.4714	0.83333
	18.4814	0
	18.4914	1.66667
	18.5014	0.83333
	18.5114	0
	18.5214	5
	18.5314	5.83333
	18.5414	2.5
	18.5514	1.66667
	18.5614	3.33333
	18.5714	1.66667
	18.5814	1.66667
	18.5913	0.83333
	18.6014	0.83333
	18.6113	0.83333
	18.6213	0
	18.6313	3.33333
	18.6413	0
	18.6513	4.16667
	18.6613	2.5
	18.6713	3.33333
	18.6813	0.83333
	18.6913	1.66667
	18.7013	1.66667
	18.7113	0.83333
	18.7213	0.83333
	18.7313	1.66667
	18.7413	4.16667
	18.7512	1.66667
	18.7612	1.66667
	18.7712	3.33333
	18.7812	0.83333
	18.7912	1.66667
	18.8012	3.33333
	18.8112	2.5
	18.8212	0.83333
	18.8312	2.5
	18.8412	4.16667
	18.8512	2.5
	18.8612	1.66667
	18.8712	1.66667
	18.8812	2.5
	18.8911	0
	18.9011	1.66667
	18.9111	1.66667
	18.9211	0.83333
	18.9311	0
	18.9411	1.66667
	18.9511	0
	18.9611	0.83333
	18.9711	2.5
	18.9811	1.66667
	18.9911	1.66667
	19.0011	0
	19.0111	0
	19.021	2.5
	19.0311	1.66667
	19.041	0
	19.051	2.5
	19.061	1.66667
	19.071	0.83333
	19.081	0.83333
	19.091	4.16667
	19.101	0.83333
	19.111	0.83333
	19.121	0.83333
	19.131	2.5
	19.141	2.5
	19.151	1.66667
	19.161	1.66667
	19.171	0
	19.1809	0.83333
	19.1909	1.66667
	19.2009	0.83333
	19.2109	0.83333
	19.2209	2.5
	19.2309	3.33333
	19.2409	2.5
	19.2509	1.66667
	19.2609	1.66667
	19.2709	1.66667
	19.2809	2.5
	19.2909	3.33333
	19.3009	2.5
	19.3108	2.5
	19.3209	0.83333
	19.3308	1.66667
	19.3408	0.83333
	19.3508	2.5
	19.3608	1.66667
	19.3708	1.66667
	19.3808	0.83333
	19.3908	1.66667
	19.4008	0
	19.4108	2.5
	19.4208	0
	19.4308	0.83333
	19.4408	1.66667
	19.4508	1.66667
	19.4608	0.83333
	19.4707	0.83333
	19.4807	1.66667
	19.4907	4.16667
	19.5007	0
	19.5107	1.66667
	19.5207	1.66667
	19.5307	1.66667
	19.5407	4.16667
	19.5507	3.33333
	19.5607	0.83333
	19.5707	0
	19.5807	5
	19.5907	2.5
	19.6007	0
	19.6106	0.83333
	19.6206	2.5
	19.6306	0.83333
	19.6406	3.33333
	19.6506	0
	19.6606	1.66667
	19.6706	0
	19.6806	2.5
	19.6906	0
	19.7006	2.5
	19.7106	2.5
	19.7206	0.83333
	19.7306	1.66667
	19.7405	1.66667
	19.7506	0.83333
	19.7605	1.66667
	19.7705	1.66667
	19.7805	0.83333
	19.7905	1.66667
	19.8005	0.83333
	19.8105	1.66667
	19.8205	1.66667
	19.8305	0
	19.8405	0.83333
	19.8505	1.66667
	19.8605	0.83333
	19.8705	1.66667
	19.8805	1.66667
	19.8905	0.83333
	19.9004	4.33333
	19.9104	3.5
	19.9204	6
	19.9304	12.25
	19.9404	21
	19.9504	15.1667
	19.9604	18.0833
	19.9704	18.0833
	19.9804	18.0833
[truncated: 2,002 more rows]
